# Supplementary material for: ﻿Balanophora xinfeniae (Balanophoraceae), a new species from Xizang, China
Source: PhytoKeys. 2025 Nov 19;266:241–52. doi: 10.3897/phytokeys.266.147400 (PMC12658430; doi:10.3897/phytokeys.266.147400)
Supplement: XML Treatment for Balanophora xinfeniae [file phytokeys.266.147400-treatment1.xml]

<!DOCTYPE tp:taxon-treatment
  PUBLIC "-//TaxonX//DTD Taxonomic Treatment Publishing DTD v0 20100105//EN" "tax-treatment-NSO.dtd">
<tp:taxon-treatment xmlns:tp="http://www.plazi.org/taxpub"><tp:treatment-meta><kwd-group><label>Taxon classification</label><kwd>
                <named-content content-type="kingdom">Plantae</named-content>
              </kwd><kwd>
                <named-content content-type="order">Santalales</named-content>
              </kwd><kwd>
                <named-content content-type="family">Balanophoraceae</named-content>
              </kwd></kwd-group><mixed-citation publication-type="journal"><person-group><name><surname>Fu</surname><given-names>Chen-Long</given-names></name><name><surname>Zhou</surname><given-names>Jia-Ning</given-names></name><name><surname>Liao</surname><given-names>Wei-Hua</given-names></name><name><surname>Zhang</surname><given-names>Tong</given-names></name><name><surname>Xu</surname><given-names>Bo</given-names></name><name><surname>Li</surname><given-names>Meng</given-names></name></person-group><article-title>﻿<italic><tp:taxon-name><tp:taxon-name-part taxon-name-part-type="genus" reg="Balanophora">Balanophora</tp:taxon-name-part> <tp:taxon-name-part taxon-name-part-type="species" reg="xinfeniae">xinfeniae</tp:taxon-name-part></tp:taxon-name></italic> (<tp:taxon-name><tp:taxon-name-part taxon-name-part-type="family">Balanophoraceae</tp:taxon-name-part></tp:taxon-name>), a new species from Xizang, China</article-title><source>PhytoKeys</source><day>19</day><month>11</month><year>2025</year><volume>266</volume><fpage>241</fpage><lpage>252</lpage><pub-id pub-id-type="doi">10.3897/phytokeys.266.147400</pub-id></mixed-citation></tp:treatment-meta><tp:nomenclature><label>﻿</label><tp:taxon-name><object-id xmlns:xlink="http://www.w3.org/1999/xlink" content-type="arpha" xlink:type="simple">8D91C8DC-9D08-572F-9539-ED2FD52BCD79</object-id>
              <tp:taxon-name-part taxon-name-part-type="genus" reg="Balanophora">Balanophora</tp:taxon-name-part>
              <tp:taxon-name-part taxon-name-part-type="species" reg="xinfeniae">xinfeniae</tp:taxon-name-part>
              <object-id xmlns:xlink="http://www.w3.org/1999/xlink" content-type="ipni" xlink:type="simple">urn:lsid:ipni.org:names:77372106-1</object-id>
            </tp:taxon-name><tp:taxon-authority>C.L.Fu, M.Li &amp; B.Xu</tp:taxon-authority><tp:taxon-status xmlns:xlink="http://www.w3.org/1999/xlink" xlink:type="simple">sp. nov.</tp:taxon-status><xref ref-type="fig" rid="F3">Figs 3</xref><xref ref-type="fig" rid="F4">, 4</xref></tp:nomenclature><tp:treatment-sec sec-type="material" id="SECID0EB2AG"><title>Type.</title><p>China • Xizang Autonomous Region: Motuo County (Mêdog), Gelin Village, <named-content xmlns:xlink="http://www.w3.org/1999/xlink" content-type="dwc:verbatimCoordinates" xlink:type="simple"><named-content content-type="geo-json" specific-use="{&#34;type&#34;:&#34;Point&#34;,&#34;coordinates&#34;:[95.191856,29.210161]}" id="NCID0EK2AG" xlink:type="simple">29.210161, 95.191856</named-content></named-content>, alt. 1650 m, 29 Apr 2024 (fl.), <italic>Meng Li, C.L. Fu &amp; J.N. Zhou YLZB11691-A</italic> (holotype: CDBI! Barcode number: CDBI0298364, ♀; isotypes: NAS! Barcode number: NAS00708465; NF!).</p><fig id="F3" position="float" orientation="portrait"><object-id xmlns:xlink="http://www.w3.org/1999/xlink" content-type="doi" xlink:type="simple">10.3897/phytokeys.266.147400.figure3</object-id><object-id xmlns:xlink="http://www.w3.org/1999/xlink" content-type="arpha" xlink:type="simple">4B472ECD-B612-5893-ABDE-AC05095B3260</object-id><label>Figure 3.</label><caption><p><italic><tp:taxon-name><tp:taxon-name-part taxon-name-part-type="genus" reg="Balanophora">Balanophora</tp:taxon-name-part> <tp:taxon-name-part taxon-name-part-type="species" reg="xinfeniae">xinfeniae</tp:taxon-name-part></tp:taxon-name></italic> C.L. Fu, M. Li &amp; B. Xu. <bold>A, B.</bold> Habitats (both male and female; arrows point to female individuals); <bold>C.</bold> Female individual (upper) and male individual (lower); <bold>D.</bold> Male individual; <bold>E.</bold> Female individual; <bold>F.</bold> Leaves and scape; <bold>G.</bold> Leaves; <bold>H.</bold> Tuber; <bold>I.</bold> Male inflorescence; <bold>J.</bold> Female inflorescence; <bold>K.</bold> Female flower and claviform body. Photos by Meng Li and Chen-Long Fu.</p></caption><graphic xmlns:xlink="http://www.w3.org/1999/xlink" xlink:href="phytokeys-266-241_article-147400__-g003.jpg" position="float" orientation="portrait" xlink:type="simple" id="oo_1469582.jpg"><uri content-type="original_file" xlink:type="simple">https://binary.pensoft.net/fig/1469582</uri></graphic></fig></tp:treatment-sec><tp:treatment-sec sec-type="diagnosis" id="SECID0EJ3AG"><title>Diagnosis.</title><p><italic><tp:taxon-name><tp:taxon-name-part taxon-name-part-type="genus" reg="Balanophora">Balanophora</tp:taxon-name-part> <tp:taxon-name-part taxon-name-part-type="species" reg="xinfeniae">xinfeniae</tp:taxon-name-part></tp:taxon-name></italic> is morphologically similar to <italic><tp:taxon-name><tp:taxon-name-part taxon-name-part-type="genus" reg="Balanophora">B.</tp:taxon-name-part> <tp:taxon-name-part taxon-name-part-type="species" reg="henryi">henryi</tp:taxon-name-part></tp:taxon-name></italic>, but the two species can be distinguished by several features. The tuber branching shape of <italic><tp:taxon-name><tp:taxon-name-part taxon-name-part-type="genus" reg="Balanophora">B.</tp:taxon-name-part> <tp:taxon-name-part taxon-name-part-type="species" reg="xinfeniae">xinfeniae</tp:taxon-name-part></tp:taxon-name></italic> is characterized as flat spheroid or subglobose, whereas that of <italic><tp:taxon-name><tp:taxon-name-part taxon-name-part-type="genus" reg="Balanophora">B.</tp:taxon-name-part> <tp:taxon-name-part taxon-name-part-type="species" reg="henryi">henryi</tp:taxon-name-part></tp:taxon-name></italic> is irregularly spherical or oblate. The scapes of <italic><tp:taxon-name><tp:taxon-name-part taxon-name-part-type="genus" reg="Balanophora">B.</tp:taxon-name-part> <tp:taxon-name-part taxon-name-part-type="species" reg="xinfeniae">xinfeniae</tp:taxon-name-part></tp:taxon-name></italic> are yellow, in contrast to the red or red-to-yellow scapes of <italic><tp:taxon-name><tp:taxon-name-part taxon-name-part-type="genus" reg="Balanophora">B.</tp:taxon-name-part> <tp:taxon-name-part taxon-name-part-type="species" reg="henryi">henryi</tp:taxon-name-part></tp:taxon-name></italic>. In <italic><tp:taxon-name><tp:taxon-name-part taxon-name-part-type="genus" reg="Balanophora">B.</tp:taxon-name-part> <tp:taxon-name-part taxon-name-part-type="species" reg="xinfeniae">xinfeniae</tp:taxon-name-part></tp:taxon-name></italic>, the apical margins of the leaves are prominently serrate, whereas those of <italic><tp:taxon-name><tp:taxon-name-part taxon-name-part-type="genus" reg="Balanophora">B.</tp:taxon-name-part> <tp:taxon-name-part taxon-name-part-type="species" reg="henryi">henryi</tp:taxon-name-part></tp:taxon-name></italic> are entire. The female inflorescence of <italic><tp:taxon-name><tp:taxon-name-part taxon-name-part-type="genus" reg="Balanophora">B.</tp:taxon-name-part> <tp:taxon-name-part taxon-name-part-type="species" reg="xinfeniae">xinfeniae</tp:taxon-name-part></tp:taxon-name></italic> is nearly spherical or ovoid-ellipsoid, while that of <italic><tp:taxon-name><tp:taxon-name-part taxon-name-part-type="genus" reg="Balanophora">B.</tp:taxon-name-part> <tp:taxon-name-part taxon-name-part-type="species" reg="henryi">henryi</tp:taxon-name-part></tp:taxon-name></italic> is broadly ovoid. The flowering period of <italic><tp:taxon-name><tp:taxon-name-part taxon-name-part-type="genus" reg="Balanophora">B.</tp:taxon-name-part> <tp:taxon-name-part taxon-name-part-type="species" reg="xinfeniae">xinfeniae</tp:taxon-name-part></tp:taxon-name></italic> is from April to May, compared to September to November for <italic><tp:taxon-name><tp:taxon-name-part taxon-name-part-type="genus" reg="Balanophora">B.</tp:taxon-name-part> <tp:taxon-name-part taxon-name-part-type="species" reg="henryi">henryi</tp:taxon-name-part></tp:taxon-name></italic> (Table <xref ref-type="table" rid="T2">2</xref>; Fig. <xref ref-type="fig" rid="F2">2</xref>).</p><fig id="F4" position="float" orientation="portrait"><object-id xmlns:xlink="http://www.w3.org/1999/xlink" content-type="doi" xlink:type="simple">10.3897/phytokeys.266.147400.figure4</object-id><object-id xmlns:xlink="http://www.w3.org/1999/xlink" content-type="arpha" xlink:type="simple">25772043-28CD-5FC1-9D3A-A47F1CBFEB87</object-id><label>Figure 4.</label><caption><p>Line illustration of <italic><tp:taxon-name><tp:taxon-name-part taxon-name-part-type="genus" reg="Balanophora">Balanophora</tp:taxon-name-part> <tp:taxon-name-part taxon-name-part-type="species" reg="xinfeniae">xinfeniae</tp:taxon-name-part></tp:taxon-name></italic>. <bold>A.</bold> Male individual; <bold>B.</bold> Male flower; <bold>C.</bold> Female individual; <bold>D.</bold> Female flowers surrounding one claviform body. Drawn by Zi-Heng Yu based on YLZB11691-A and YLZB11691-B specimens stored in CDBI.</p></caption><graphic xmlns:xlink="http://www.w3.org/1999/xlink" xlink:href="phytokeys-266-241_article-147400__-g004.jpg" position="float" orientation="portrait" xlink:type="simple" id="oo_1469583.jpg"><uri content-type="original_file" xlink:type="simple">https://binary.pensoft.net/fig/1469583</uri></graphic></fig></tp:treatment-sec><tp:treatment-sec sec-type="description" id="SECID0ETBBG"><title>Description.</title><p>Plants dioecious. Tuber yellowish brown, branched or unbranched, surface scabrous, densely covered with granular warts; tuber branches flat spheroid or subglobose, 0.8–2.0 cm in diam. Scapes yellow, 2–12 × 0.5–1.2 cm. Leaves 6–10, yellow to reddish, opposite, scaly, oblong-ovate, apical margins prominently and irregularly serrate, with serrations arranged approximately parallel to the leaf margin, 1.2–3.5 × 0.3–1.8 cm. Male inflorescences subspheroid to ovoid-ellipsoid, 1.8–2.5 × 1.5–2.0 cm. Bracts truncate with expanded liplike margin, fused side by side into a hexagonal alveolus. Male flowers: pedicellate, inserted basally in alveolus, 3-merous, 2–4 mm in diam. Perianth lobes broadly deltoid. Synandria subdiscoid; anthers 3, transversely dehiscent. Female inflorescence nearly spherical or ovoid-ellipsoid. Claviform bodies obovoid, shortly stiped, apically truncate; cuticular ridges of apical cells labyrinth-like. Female flowers: both in the lower parts of the claviform bodies and on the main axis of the inflorescence.</p></tp:treatment-sec><tp:treatment-sec sec-type="distribution" id="SECID0EYBBG"><title>Distribution and habitat.</title><p>The new species is currently known only from the type locality in Gelin Village, Motuo County, Xizang Autonomous Region (Fig. <xref ref-type="fig" rid="F5">5</xref>). It grows in shaded forest habitats on moist mountain slopes. The hosts are usually species of <tp:taxon-name><tp:taxon-name-part taxon-name-part-type="family">Fagaceae</tp:taxon-name-part></tp:taxon-name>, such as <italic><tp:taxon-name><tp:taxon-name-part taxon-name-part-type="genus" reg="Quercus">Quercus</tp:taxon-name-part> <tp:taxon-name-part taxon-name-part-type="species" reg="lamellosa">lamellosa</tp:taxon-name-part></tp:taxon-name></italic> and <italic><tp:taxon-name><tp:taxon-name-part taxon-name-part-type="genus" reg="Castanopsis">Castanopsis</tp:taxon-name-part> <tp:taxon-name-part taxon-name-part-type="species" reg="indica">indica</tp:taxon-name-part></tp:taxon-name></italic>.</p><fig id="F5" position="float" orientation="portrait"><object-id xmlns:xlink="http://www.w3.org/1999/xlink" content-type="doi" xlink:type="simple">10.3897/phytokeys.266.147400.figure5</object-id><object-id xmlns:xlink="http://www.w3.org/1999/xlink" content-type="arpha" xlink:type="simple">D5CA4D4A-2B50-5338-9CDE-8936D4FC1947</object-id><label>Figure 5.</label><caption><p>Distribution of <italic><tp:taxon-name><tp:taxon-name-part taxon-name-part-type="genus" reg="Balanophora">Balanophora</tp:taxon-name-part> <tp:taxon-name-part taxon-name-part-type="species" reg="xinfeniae">xinfeniae</tp:taxon-name-part></tp:taxon-name></italic> (<tp:taxon-name><tp:taxon-name-part taxon-name-part-type="family">Balanophoraceae</tp:taxon-name-part></tp:taxon-name>).</p></caption><graphic xmlns:xlink="http://www.w3.org/1999/xlink" xlink:href="phytokeys-266-241_article-147400__-g005.jpg" position="float" orientation="portrait" xlink:type="simple" id="oo_1469584.jpg"><uri content-type="original_file" xlink:type="simple">https://binary.pensoft.net/fig/1469584</uri></graphic></fig></tp:treatment-sec><tp:treatment-sec sec-type="phenology" id="SECID0E1DBG"><title>Phenology.</title><p>The species has been observed flowering from April to May.</p><p><bold>Etymology.</bold> The species epithet <italic><tp:taxon-name><tp:taxon-name-part taxon-name-part-type="genus" reg="Balanophora"/><tp:taxon-name-part taxon-name-part-type="species" reg="xinfeniae">xinfeniae</tp:taxon-name-part></tp:taxon-name></italic> honors Prof. Xin-Fen Gao (former curator of the CDBI Herbarium), a distinguished botanist who made significant contributions to the taxonomy of seed plants, lycopods, and pteridophytes.</p></tp:treatment-sec><tp:treatment-sec sec-type="Vernacular name" id="SECID0ENEBG"><title>Vernacular name.</title><p>Chinese Mandarin: Xìn fēn shé gū (信芬蛇菰).</p></tp:treatment-sec><tp:treatment-sec sec-type="material" id="SECID0ESEBG"><title>Additional specimens examined.</title><p>China • Xizang Autonomous Region: Motuo County, Gelin Village, <named-content xmlns:xlink="http://www.w3.org/1999/xlink" content-type="dwc:verbatimCoordinates" xlink:type="simple"><named-content content-type="geo-json" specific-use="{&#34;type&#34;:&#34;Point&#34;,&#34;coordinates&#34;:[95.191856,29.210161]}" id="NCID0E2EBG" xlink:type="simple">29.210161°N, 95.191856°E</named-content></named-content>, alt. 1650 m, 29 Apr 2024 (fl.), <italic>Meng Li, C.L. Fu &amp; J.N. Zhou YLZB11691-B</italic> (paratype: CDBI! Barcode number: CDBI0298363, ♂; NAS! Barcode number: NAS00708510, ♂; NF!, ♂); • Gelin Village, <named-content xmlns:xlink="http://www.w3.org/1999/xlink" content-type="dwc:verbatimCoordinates" xlink:type="simple"><named-content content-type="geo-json" specific-use="{&#34;type&#34;:&#34;Point&#34;,&#34;coordinates&#34;:[95.189094,29.220615]}" id="NCID0EFFBG" xlink:type="simple">29.220615°N, 95.189094°E</named-content></named-content>, alt. 1602 m, 1 May 2024 (fl.), <italic>Meng Li MD2405013-B</italic> (paratype: CDBI! Barcode number: CDBI0298362, ♂); • Gelin Village, alt. 1700 m, 24 May 1983 (fl.), <italic>B.S. Li, S.Z. Cheng &amp; Z.C. Nie 03761</italic> (PE! Barcode number: PE01491372; PE01801408); • Beibeng Township, alt. 1650 m, 11 May 1983 (fl.), <italic>S.Z. Cheng, Z.C. Nie &amp; B.S. Li 04844</italic> (PE! Barcode number: PE01491371).</p></tp:treatment-sec><tp:treatment-sec><!--Section generated to contain objects referenced in tp:taxon-treatment.--><table-wrap id="T2" position="float" orientation="portrait"><label>Table 2.</label><caption><p>Comparison of morphological features among four related species of <italic><tp:taxon-name><tp:taxon-name-part taxon-name-part-type="genus" reg="Balanophora">Balanophora</tp:taxon-name-part></tp:taxon-name></italic>.</p></caption><table id="TID0EYNBG" rules="all"><tbody><tr><th rowspan="1" colspan="1"/><th rowspan="1" colspan="1">
                <italic>
                  <tp:taxon-name><tp:taxon-name-part taxon-name-part-type="genus" reg="Balanophora">B.</tp:taxon-name-part> <tp:taxon-name-part taxon-name-part-type="species" reg="xinfeniae">xinfeniae</tp:taxon-name-part></tp:taxon-name>
                </italic>
              </th><th rowspan="1" colspan="1">
                <italic>
                  <tp:taxon-name><tp:taxon-name-part taxon-name-part-type="genus" reg="Balanophora">B.</tp:taxon-name-part> <tp:taxon-name-part taxon-name-part-type="species" reg="henryi">henryi</tp:taxon-name-part></tp:taxon-name>
                </italic>
              </th><th rowspan="1" colspan="1">
                <italic>
                  <tp:taxon-name><tp:taxon-name-part taxon-name-part-type="genus" reg="Balanophora">B.</tp:taxon-name-part> <tp:taxon-name-part taxon-name-part-type="species" reg="involucrata">involucrata</tp:taxon-name-part></tp:taxon-name>
                </italic>
              </th><th rowspan="1" colspan="1">
                <italic>
                  <tp:taxon-name><tp:taxon-name-part taxon-name-part-type="genus" reg="Balanophora">B.</tp:taxon-name-part> <tp:taxon-name-part taxon-name-part-type="species" reg="flava">flava</tp:taxon-name-part></tp:taxon-name>
                </italic>
              </th></tr><tr><td rowspan="1" colspan="1">Reproduction</td><td rowspan="1" colspan="1">Dioecious</td><td rowspan="1" colspan="1">Dioecious</td><td rowspan="1" colspan="1">Monoecious</td><td rowspan="1" colspan="1">Dioecious</td></tr><tr><td rowspan="1" colspan="1">Tuber branching shape</td><td rowspan="1" colspan="1">Flat spheroid or subglobose</td><td rowspan="1" colspan="1">Irregularly spherical or oblate</td><td rowspan="1" colspan="1">Urceolate, slightly elongated</td><td rowspan="1" colspan="1">Urceolate</td></tr><tr><td rowspan="1" colspan="1">Tuber surface</td><td rowspan="1" colspan="1">Densely covered with granular warts</td><td rowspan="1" colspan="1">Densely covered with granular warts</td><td rowspan="1" colspan="1">Densely covered with granular warts and yellowish stellate lenticels</td><td rowspan="1" colspan="1">Densely covered with granular warts and yellowish stellate lenticels</td></tr><tr><td rowspan="1" colspan="1">Color of scapes</td><td rowspan="1" colspan="1">Yellow</td><td rowspan="1" colspan="1">Red or red to yellow</td><td rowspan="1" colspan="1">Red</td><td rowspan="1" colspan="1">Yellow</td></tr><tr><td rowspan="1" colspan="1">Leaf arrangement</td><td rowspan="1" colspan="1">Opposite</td><td rowspan="1" colspan="1">Opposite</td><td rowspan="1" colspan="1">Connate into a single sheath-like whorl</td><td rowspan="1" colspan="1">Connate into a single sheath-like whorl</td></tr><tr><td rowspan="1" colspan="1">Leaves apex</td><td rowspan="1" colspan="1">Serrated</td><td rowspan="1" colspan="1">Entire</td><td rowspan="1" colspan="1">Crenate</td><td rowspan="1" colspan="1">Crenate</td></tr><tr><td rowspan="1" colspan="1">Shape of female inflorescence</td><td rowspan="1" colspan="1">Nearly spherical or ovoid-ellipsoid</td><td rowspan="1" colspan="1">Broadly ovoid</td><td rowspan="1" colspan="1">Ovoid or short ellipsoid</td><td rowspan="1" colspan="1">Ovoid or short ellipsoid</td></tr><tr><td rowspan="1" colspan="1">Flowering period</td><td rowspan="1" colspan="1">April to May</td><td rowspan="1" colspan="1">September to November</td><td rowspan="1" colspan="1">July to August</td><td rowspan="1" colspan="1">July to August</td></tr></tbody></table></table-wrap><fig id="F2" position="float" orientation="portrait"><object-id xmlns:xlink="http://www.w3.org/1999/xlink" content-type="doi" xlink:type="simple">10.3897/phytokeys.266.147400.figure2</object-id><object-id xmlns:xlink="http://www.w3.org/1999/xlink" content-type="arpha" xlink:type="simple">492BCB34-9630-5A29-B887-4D58589890DE</object-id><label>Figure 2.</label><caption><p>Morphology of <italic><tp:taxon-name><tp:taxon-name-part taxon-name-part-type="genus" reg="Balanophora">Balanophora</tp:taxon-name-part> <tp:taxon-name-part taxon-name-part-type="species" reg="xinfeniae">xinfeniae</tp:taxon-name-part></tp:taxon-name></italic> (<bold>A–C</bold>), <italic><tp:taxon-name><tp:taxon-name-part taxon-name-part-type="genus" reg="Balanophora">B.</tp:taxon-name-part> <tp:taxon-name-part taxon-name-part-type="species" reg="henryi">henryi</tp:taxon-name-part></tp:taxon-name></italic> (<bold>D–F</bold>), <italic><tp:taxon-name><tp:taxon-name-part taxon-name-part-type="genus" reg="Balanophora">B.</tp:taxon-name-part> <tp:taxon-name-part taxon-name-part-type="species" reg="involucrata">involucrata</tp:taxon-name-part></tp:taxon-name></italic> (<bold>G–I</bold>), and <italic><tp:taxon-name><tp:taxon-name-part taxon-name-part-type="genus" reg="Balanophora">B.</tp:taxon-name-part> <tp:taxon-name-part taxon-name-part-type="species" reg="flava">flava</tp:taxon-name-part></tp:taxon-name></italic> (<bold>J–M</bold>). <bold>A, D, G, J, K.</bold> Male and female individuals; <bold>B, E, H, L.</bold> Leaves; <bold>C, F, I, M.</bold> Tubers. Photos by Meng Li and Wei-Hua Liao.</p></caption><graphic xmlns:xlink="http://www.w3.org/1999/xlink" xlink:href="phytokeys-266-241_article-147400__-g002.jpg" position="float" orientation="portrait" xlink:type="simple" id="oo_1469581.jpg"><uri content-type="original_file" xlink:type="simple">https://binary.pensoft.net/fig/1469581</uri></graphic></fig></tp:treatment-sec></tp:taxon-treatment>
