# Supplementary material for: ﻿Balanophora xinfeniae (Balanophoraceae), a new species from Xizang, China
Source: PhytoKeys. 2025 Nov 19;266:241–52. doi: 10.3897/phytokeys.266.147400 (PMC12658430; doi:10.3897/phytokeys.266.147400)
Supplement: Supplementary material 1 — Multiple-sequence alignment in FASTA format [file phytokeys-266-241_article-147400__-s001.fasta]

>JN392881.1_B_fungosa
TACTTGAATTTTTAGTGTTTAATATTGCCTAATTTATTTTTTAATATAATGCTTCGAATGTATTATTTCGAATGCTTTAT
TTTAAAATAGGTTTTTGGTTGGTACTATATATGATATTGACAAAATATCAAGTTTAATCTAATTTGTATTTATTACATAG
TAATATTTGTATTTTATATAAGTATTATTTTGTTTTGAAATGACTCTCGATAATGGATATCTTGGCCCTTTAATCGATGA
AGAACACTGTGAAATGTGATAATTATTGTGAATTGCAGAATCTCGTGAATCATTAAGTTTTTGAACGTGAGTTGCGCCTA
TTGTCCTTTGTTGA-CGGGGCATGTTTGGTTGGGTGTCATTAAATGAACTAATATATTTTATTAATGGTTTCCCCCATT
>JN392880.1_B_indica
GACTTGAATTTTTAGTATTAAACATTGCCTAATGT---TTTGTACAAATTCTTGAAAATATATTGTTTCAAGGGTTTTGT
ATTAAAATATGTTTTTGGCTGGTACTTTTTAAGACATGCGTGACATGTCAAGTTGAATCCAATTTTAATTTATTGCATGA
TAATGCTTTTATTTTGTCTAAGTGTTATTTTGTTTTCAAATGACTCTCGATAATGGATATCTTGGCCCTTTAATCGATGA
AGAACGTTGTGAAATGCGATACTTATTGTGAATTGCAGAATCTCGTGAATCATTAAGTTTTTGAACGTGAGTTACGCTTA
TTTCTCTTTATGGG-TTAGGCATATTTGGTTGGGCGTTAATGAATGAAATAAATTTTTTTA--AATGGGTTCCCTCATT
>OM103584.1_B_subcupularis
GACTAAAATTTTTAGAATTTAATATTTACCAAACATAATTTTCGTAATATCTTTTGAATGTATAATTTAGAAGGTGTTCT
AAAAAAATATGTTTTTGGTTGGTACTATATATGACATTTGTGAATTGTCAAGTTAAATTCAATTATTATTTATGACATAA
TAATGCTTATATGTTATATATGTGTTATTATGTTTTTAAATGACTCTCGATAATGGATATCTTGGCCCTTTAATCGATGA
AGAACGTTGTGAAATGCGATACTTATTGTGAATTGCAGAATCTCGTGAATCATTAAGTTTTTGAACGTGAGTTACGCCTA
TTGCCTTTTTTGGG-TTGGGCATGTTTGGTTGGGTGTCAATGAAGAAAATTATAAAATTATTTGATGGTCTCCCTCATT
>OM418783.1_B_subcupularis
GACTAAAATTTTTAGAATTTAATATTTACCAAACATAATTTTCGTAATATCTTTTGAATGTATAATTTAGAAGGTGTTCT
AAAAAAATATGTTTTTGGTTGGTACTATATATGACATTTGTGAATTGTCAAGTTAAATTCAATTATTATTTATGACATAA
TAATGCTTATATGTTATATATGTGTTATTATGTTTTTAAATGACTCTCGATAATGGATATCTTGGCCCTTTAATCGATGA
AGAACGTTGTGAAATGCGATACTTATTGTGAATTGCAGAATCTCGTGAATCATTAAGTTTTTGAACGTGAGTTACGCCTA
TTGCCTTTTTTGGG-TTGGGCATGTTTGGTTGGGTGTCAATGAAGAAAATTATAAAATTATTTGATGGTCTCCCTCATT
>OM418784.1_B_subcupularis
GACTAAAATTTTTAGAATTTAATATTTACCAAACATAATTTTCGTAATATCTTTTGAATGTATAATTTAGAAGGTGTTCT
AAAAAAATATGTTTTTGGTTGGTACTATATATGACATTTGTGAATTGTCAAGTTAAATTCAATTATTATTTATGACATAA
TAATGCTTATATGTTATATATGTGTTATTATGTTTTTAAATGACTCTCGATAATGGATATCTTGGCCCTTTAATCGATGA
AGAACGTTGTGAAATGCGATACTTATTGTGAATTGCAGAATCTCGTGAATCATTAAGTTTTTGAACGTGAGTTACGCCTA
TTGCCTTTTTTGGG-TTGGGCATGTTTGGTTGGGTGTCAATGAAGAAAATTATAAAATTATTTGATGGTCTCCCTCATT
>JN392882.1_B_japonica
GACCCGAATTTTTAGTGTTCGATGTTGGCCAATATGTATTTTTACATTTACCTTTAAGTATTTGTTTTTAAAGGCTTGTG
TTTGGAATAAGATTTTGGTCGGTGTTTCGTGTGGCATTAGTAAAATGCCAAGTTATTTTTTGTATCGGTTTTTTACAAAA
TAATGCTTTTTTA---TAAAGGTGTTATTTAGCTTTAAAATGACTCTCGATAATGGATATCTTGGCCCTCTGATCGATGA
AGAACGCTGTGAAATGCGATACGTATTGTGAATTGCAGAATCTTGTGAATCATTAAGTTTTTGAACGTGAGTTACGCCTA
TTGCCCTTTTTTGG-GTTGGCATATTTGGTTGGGCGTTATTGAATGAGTAAATATATTGTTTTGATGGCCTCCCCCATT
>MW414665.1_B_japonica
GACCCGAATTTTTAGTGTTCGATGTTGGCCAATATGTATTTTTACATTTACCTTTAAGTATTTGTTTTTAAAGGCTTGTG
TTTGGAATAAGATTTTGGTCGGTGTTTCGTGTGGCATTAGTAAAATGCCAAGTTATTTTTTGTATCGGTTTTTTACAAAA
TAATGCTTTTTTA---TAAAGGTGTTATTTAGCTTTAAAATGACTCTCGATAATGGATATCTTGGCCCTCTGATCGATGA
AGAACGCTGTGAAATGCGATACGTATTGTGAATTGCAGAATCTTGTGAATCATTAAGTTTTTGAACGTGAGTTACGCCTA
TTGCCCTTTTTTGG-GTTGGCATATTTGGTTGGGCGTTATTGAATGAGTAAATATATTGTTTTGATGGCCTCCCCCATT
>MW414664.1_B_japonica
GACCCGAATCTTTAGTGTTCGATGTTGGCCAATATGTATTTTTACATTTACCTTTAAGTATTTGTTTTTAAAGGCTTGTG
TTTGGAATAAGATTTTGGTCGGTGTTTCGTGTGGCATTAGTAAAATGCCAAGTTATTTTTTGTATCGGTTTTTTACAAAA
TAATGCTTTTTTA---TAAAGGTGTTATTTAGCTTTAAAATGACTCTCGATAATGGATATCTTGGCCCTCTGATCGATGA
AGAACGCTGTGAAATGCGATACGTATTGTGAATTGCAGAATCTTGTGAATCATTAAGTTTTTGAACGTGAGTTACGCCTA
TTGCCCTTTTTTGG-GTTGGCATATTTGGTTGGGCGTTATTGAATGAGTAAATATATTGTTTTGATGGCCTCCCCCATT
>JN392888.1_B_laxiflora
GACTTGAATTTTTAGTGTCTGATGTCGGCCAATTG---TTTTTACATTTATCTTTAAATATTCATTTTTAAAGGTTTGTG
ATTGAGATAAGTTTTTGGTTGGTGCTTTATATGGCATTAGTAAAATGCCAAGTTATTTTTTGTATTTGTTTTTTATACAT
TAATGCTTTTTTAC--TAAAAGTGTTATTTAGTTTTAAAATGACCCTTGATAATGGATATCTTGGCCCTCTGATCGATGA
AGAACGCTGTGAAATGCGATACATATTGTGAATTGCAGAATTTTGTGAATCATTAAGTTTTTGAACGTGAGTTACGCCTA
TTGCCCTTTTTTGG-GTTGGCATATTTGGTTGGGCGTTATTGAATGAGTAAATATATTTTATTGATGGTCTCCCTTATT
>JN392889.1_B_laxiflora
GACTTGAATTTTTAGTGTCTGATGTCGGCCAATTG---TTTTTACATTTATCTTTAAATATTCATTTTTAAAGGTTTGTG
TTTGAAATAAGTTTTTGGTTGGTGCTTCATATGGCATTAGTAAAATGCCAAGTTATTTTTTGTATTTGTTTTTTATGCAT
TAATGCTTTTTTAC--TAAAAGTGTTATTTAGTTTTAAAATGACCCTTGATAATGGATATCTTGGCCCTCTGATCGATGA
AGAACGCTGTGAAATGCGATACATATTGTGAATTGCAGAATTTTGTGAATCATTAAGTTTTTGAACGTGAGTTACGCCTA
TTGCCCTTTTTTGG-GTTGGCATATTTGGTTGGGCGTTATTGAATGAGTAAATATATTTTATTGATGGTCTCCCTTATT
>JN392890.1_B_laxiflora
GACTTGAATTTTTAGTGTCTGATGTCGGCCAATTG---TTTTTACATTTATCTTTAAATATTCATTTTTAAAGGTTTGTG
TTTGAAATAAGTTTTTGGTTGGTGCTTCATATGGCATTAGTAAAATGCCAAGTTATTTTTTGTATTTGTTTTTTATGCAT
TAATGCTTTTTTAC--TAAAAGTGTTATTTAGTTTTAAAATGACCCTTGATAATGGATATCTTGGCCCTCTGATCGATGA
AGAACGCTGTGAAATGCGATACATATTGTGAATTGCAGAATTTTGTGAATCATTAAGTTTTTGAACGTGAGTTACGCCTA
TTGCCCTTTTTTGG-GTTGGCATATTTGGTTGGGCGTTATTGAATGAGTAAATATATTTTATTGATGGTCTCCCTTATT
>JN392891.1_B_laxiflora
GACTTGAATTTTTAGTGTCTGATGTCGGCCAATTG---TTTTTACATTTATCTTTAAATATTCATTTTTAAAGGTTTGTG
TTTGAAATAAGTTTTTGGTTGGTGCTTCATATGGCATTAGTAAAATGCCAAGTTATTTTTTGTATTTGTTTTTTATGCAT
TAATGCTTTTTTAC--TAAAAGTGTTATTTAGTTTTAAAATGACCCTTGATAATGGATATCTTGGCCCTCTGATCGATGA
AGAACGCTGTGAAATGCGATACATATTGTGAATTGCAGAATTTTGTGAATCATTAAGTTTTTGAACGTGAGTTACGCCTA
TTGCCCTTTTTTGG-GTTGGCATATTTGGTTGGGCGTTATTGAATGAGTAAATATATTTTATTGATGGTCTCCCTTATT
>JN392892.1_B_laxiflora
GACTTGAATTTTTAGTGTCTGATGTCGGCCAATTG---TTTTTACATTTATCTTTAAATATTCATTTTTAAAGGTTTGTG
TTTGAAATAAGTTTTTGGTTGGTGCTTCATATGGCATTAGTAAAATGCCAAGTTATTTTTTGTATTTGTTTTTTATGCAT
TAATGCTTTTTTAC--TAAAAGTGTTATTTAGTTTTAAAATGACCCTTGATAATGGATATCTTGGCCCTCTGATCGATGA
AGAACGCTGTGAAATGCGATACATATTGTGAATTGCAGAATTTTGTGAATCATTAAGTTTTTGAACGTGAGTTACGCCTA
TTGCCCTTTTTTGG-GTTGGCATATTTGGTTGGGCGTTATTGAATGAGTAAATATATTTTATTGATGGTCTCCCTTATT
>JN392893.1_B_laxiflora
GACTTGAATTTTTAGTGTCTGATGTCGGCCAATTG---TTTTTACATTTATCTTTAAATATTCATTTTTAAAGGTTTGTG
TTTGAAATAAGTTTTTGGTTGGTGCTTCATATGGCATTAGTAAAATGCCAAGTTATTTTTTGTATTTGTTTTTTATGCAT
TAATGCTTTTTTAC--TAAAAGTGTTATTTAGTTTTAAAATGACCCTTGATAATGGATATCTTGGCCCTCTGATCGATGA
AGAACGCTGTGAAATGCGATACATATTGTGAATTGCAGAATTTTGTGAATCATTAAGTTTTTGAACGTGAGTTACGCCTA
TTGCCCTTTTTTGG-GTTGGCATATTTGGTTGGGCGTTATTGAATGAGTAAATATATTTTATTGATGGTCTCCCTTATT
>MW414662.1_B_appressa
GACTTGAATTTTTAGTGTTCGATTTTGGCCAATTT---TTTCCACATTTACCTTTAAATATTTGTTTTTTAAGGTTTGTG
TTTGGAATAAGTTTTTGGTTTGCGTTTTATATGGCATTAATAAAATGCCAAGTTATTTTTTATATAAGTTTTTTACAAAA
TAATGCTTTTTTAT--AAAAAGTGTTATTTAGTTTTAAAATGACCCTCGATAATGGATATCTTGGCCCTCTGATCGATGA
AGAACGCTGTGAAATGCGATACGTATTGTGAATTGCAGAATCTTGTGAATCATTAAGTTTTTGAACGTGAGTTACGCCTA
TTGCCCTTTTTTGG-GTTGGCATATTTGGTTGGGCGTTATTGAATGGGTAAATATATTTTATTAATGGTCTCCCTTATT
>MW414670.1_B_appressa
GACTTGAATTTTTAGTGTTCGATTTTGGCCAATTT---TTTCCACATTTACCTTTAAATATTTGTTTTTTAAGGTTTGTG
TTTGGAATAAGTTTTTGGTTTGCGTTTTATATGGCATTAATAAAATGCCAAGTTATTTTTTATATAAGTTTTTTACAAAA
TAATGCTTTTTTAT--AAAAAGTGTTATTTAGTTTTAAAATGACCCTCGATAATGGATATCTTGGCCCTCTGATCGATGA
AGAACGCTGTGAAATGCGATACGTATTGTGAATTGCAGAATCTTGTGAATCATTAAGTTTTTGAACGTGAGTTACGCCTA
TTGCCCTTTTTTGG-GTTGGCATATTTGGTTGGGCGTTATTGAATGGGTAAATATATTTTATTAATGGTCTCCCTTATT
>MT482093.1_B_parajaponica
GACCTGAATTTTTAGTGTTTGATGTTGGCCAATCT---TTTTTGCATTCGCCTTTAAATATTTGTTTTTGAAGGTTTGTG
TTTGGAAGAAGTTTTTGGTTGGTGTTTTATGTGGCATGAGTAAAATGCCAAGTCGTTTTTTATGCCATTTTTTTACGAAA
TAATGCTTTTTTAT--TGAAAGTGTTATTAAGTTTTAAAATGACTCTCGATAATGGATATCTTGGCCCTCTGATCGATGA
AGAACGCTGTGAAATGCGATACGTATTGTGAATTGCAGAATCTTGTGAATCATTAAATTTTTGAACGTGAGTTACGCCTA
TTGCCCTCTTTTGG-GTTGGCATATTTGGTTGGGCGTTATCGAATGAGTAAATATATTTTATTGATGGTCTCCCTCATT
>MW414667.1_B_parajaponica
GACCTGAATTTTTAGTGTTTGATGTTGGCCAATCT---TTTTTGCATTCGCCTTTAAATATTTGTTTTTGAAGGTTTGTG
TTTGGAAGAAGTTTTTGGTTGGTGTTTTATGTGGCATGAGTAAAATGCCAAGTCGTTTTTTATGCCATTTTTTTACGAAA
TAATGCTTTTTTAT--TGAAAGTGTTATTAAGTTTTAAAATGACTCTCGATAATGGATATCTTGGCCCTCTGATCGATGA
AGAACGCTGTGAAATGCGATACGTATTGTGAATTGCAGAATCTTGTGAATCATTAAATTTTTGAACGTGAGTTACGCCTA
TTGCCCTCTTTTGG-GTTGGCATATTTGGTTGGGCGTTATCGAATGAGTAAATATATTTTATTGATGGTCTCCCTCATT
>MW414666.1_B_parajaponica
GACCTGAATTTTTAGTGTTTGATGTTGGCCAATCT---TTTTTGCATTCGCCTTTAAATATTTGTTTTTGAAGGTTTGTG
TTTGGAAGAAGTTTTTGGTTGGTGTTTTATGTGGCATGAGTAAAATGCCAAGTCGTTTTTTATACCAGTTTTTTACGAAA
TAATGCTTTTTTAT--TAAAAGTGTTATTAAGTTTTAAAATGACTCTCGATAATGGATATCTTGGCCCTCTGATCGATGA
AGAACGCTGTGAAATGCGATACGTATTGTGAATTGCAGAATCTTGTGAATCATTAAATTTTTGAACGTGAGTTACGCCTA
TTGCCCTCTTTTGG-GTTGGCATATTTGGTTGGGCGTTATCGAATGAGTAAATATATTTTATTGATGGTCTCCCTCATT
>MT498081.1_B_parajaponica
GACCTGAATTTTTAGTGTTTGATGTTGGCCAATCT---TTTTTGCATTCGCCTTTAAATATTTGTTTTTGAAGGTTTGTG
TTTGGAAGAAGTTTTTGGTTGGTGTTTTATGTGGCATGAGTAAAATGCCAAGTCGTTTTTTATACCAGTTTTTTACGAAA
TAATGCTTTTTTAT--TAAAAGTGTTATTAAGTTTTAAAATGACTCTCGATAATGGATATCTTGGCCCTCTGATCGATGA
AGAACGCTGTGAAATGCGATACGTATTGTGAATTGCAGAATCTTGTGAATCATTAAATTTTTGAACGTGAGTTACGCCTA
TTGCCCTCTTTTGG-GTTGGCATATTTGGTTGGGCGTTATCGAATGAGTAAATATATTTTATTGATGGTCTCCCTCATT
>JN392894.1_B_yakushimensis
GACCTGAATTTTTAGTGTTTGATGTTGGCCAATTTTTATTTTTACATTTACCTTTAAATATTTGTTTTTACAGGTTTGTG
TTTTGAATAAGTTTTTGGTTGGTGTTTTATACGGCGTTAGTAGAATGCCAAGTAATTTTTCGTATCAGTTTTTTACAAAA
TAATGCTTTTTTAT--TAGAAGTGTTATTTAGTTTTAAAATGACTCTCGATAATGGATATCTTGGCCCTCTGATCGATGA
AGAACGCTGTGAAATGCGATACGTATTGTGAATTGCAGAATCTTGTGAATCATTAAGTTTTTGAACGTGAGTTATGCCTG
TTGCCCTTTTTTGG-GTTGGCATATTTGGTTGGGCGTTATTGAATGAGTAAATATATTTTATTGATGGTCTCCCTCATT
>MW414660.1_B_yakushimensis
GACCTGAATTTTTAGTGTTTGATGTTGGCCAATTTTTATTTTTACATTTACCTTTAAATATTTGTTTTTACAGGTTTGTG
TTTTGAATAAGTTTTTGGTTGGTGTTTTATACGGCGTTAGTAGAATGCCAAGTAATTTTTCGTATCAGTTTTTTACAAAA
TAATGCTTTTTTAT--TAGAAGTGTTATTTAGTTTTAAAATGACTCTCGATAATGGATATCTTGGCCCTCTGATCGATGA
AGAACGCTGTGAAATGCGATACGTATTGTGAATTGCAGAATCTTGTGAATCATTAAGTTTTTGAACGTGAGTTATGCCTG
TTGCCCTTTTTTGG-GTTGGCATATTTGGTTGGGCGTTATTGAATGAGTAAATATATTTTATTGATGGTCTCCCTCATT
>MW414668.1_B_yakushimensis
GACCTGAATTTTTAGTGTTTGATGTTGGCCAATTTTTATTTTTACATTTACCTTTAAATATTTGTTTTTACAGGTTTGTG
TTTTGAATAAGTTTTTGGTTGGTGTTTTATACGGCGTTAGTAGAATGCCAAGTAATTTTTCGTATCAGTTTTTTACAAAA
TAATGCTTTTTTAT--TAGAAGTGTTATTTAGTTTTAAAATGACTCTCGATAATGGATATCTTGGCCCTCTGATCGATGA
AGAACGCTGTGAAATGCGATACGTATTGTGAATTGCAGAATCTTGTGAATCATTAAGTTTTTGAACGTGAGTTATGCCTG
TTGCCCTTTTTTGG-GTTGGCATATTTGGTTGGGCGTTATTGAATGAGTAAATATATTTTATTGATGGTCTCCCTCATT
>MW414669.1_B_yakushimensis
GACCTGAATTTTTAGTGTTTGATGTTGGCCAATTTTTATTTTTACATTTACCTTTAAATATTTGTTTTTACAGGTTTGTG
TTTCGAATAAGTTTTTGGTTGGTGTTTTATACGGCGTTAGTAGAATGCCAAGTAATTTTTCGTATTAGTTTTTTACAAAA
TAATGCTTTTTTAT--TAGAAGTGTTATTTAGTTTTAAAATGACTCTCGATAATGGATATCTTGGCCCTCTGATCGATGA
AGAACGCTGTGAAATGCGATACGTATTGTGAATTGCAGAATCTTGTGAATCAATAAGTTTTTGAACGTGAGTTACGCCTG
TTGCCCTTTTTTGG-GTTGGCATATTTGGTTGGGCGTTATTGAATGAGTAAATATATTTTATTGCTGGTCTCCCTCATT
>MW414663.1_B_yakushimensis
GACCTGAATTTTTAGTGTTTGATGTTGGCCAATTTTTATTTTTACATTTACCTTTAAATATTTGTTTTTACAGGTTTGTG
TTTCGAATAAGTTTTTGGTTGGTGTTTTATACGGCGTTAGTAGAATGCCAAGTAATTTTTCGTATCAGTTTTTTACAAAA
TAATGCTTTTTTAT--TAGAAGTGTTATTTAGTTTTAAAATGACTCTCGATAATGGATATCTTGGCCCTCTGATCGATGA
AGAACGCTGTGAAATGCGATACGTATTGTGAATTGCAGAATCTTGTGAATCAATAAGTTTTTGAACGTGAGTTACGCCTG
TTGCCCTTTTTTGG-GTTGGCATATTTGGTTGGGCGTTATTGAATGAGTAAATATATTTTATTGCTGGTCTCCCTCATT
>MW414661.1_B_laxiflora
AACTTGAATTTTTAGTGTTTGATGTTGGCCAATTT---TTTTTACATTTACCTTTAAATATT--TTTTTAATGGTTTTTG
TTTGAAATAAGTTTTTGGTTGGTATTTCATATGGCATTAGTAAAATGCCAAGTAATTTTTTGTATCCATTTTTTACAAAG
TAATGCTTTTTTAT--TAAAAGTGTTATTTAGTTTTAAAATGACTCTCGATAATGGATATCTTGGCCCTCTGATCGATGA
AGAACGCTGTGAAATGCGATACATATTGTGAATTGCAAAATCTTGTGAATCATTAAGTTTTTGAACGTGAGTTACGCCTA
TTGCCTTTTTTTGG-GTTGGCATATTTGGTTGGGCGTTATTGAATGAGTAAATATATTTTATTGATGGTCTCCCTTATT
>MW414659.1_B_laxiflora
GACTAGAATTTTTAGTGTTTGATGTTGGCTAATTTT--TTTGTACATTTACCTTTATAAATTTGTTTTTAAAGGTTGGCG
TATGAAATAAATTTTTGGTTGGTGTTTCATACGGCATTAGAAAAATGCCAAGTAATTTTTTGGATTCGTTTTTTACACAG
TAATACTTTTTTAT--TAAATGTGTTATTTAGTTTTAAAATGACCCTCGATAATGGATATCTTGGCCCTCTGATCGATGA
AGAACGTTGTGAAATGCGATACATATTGTGAATTGCAGAATCTTGTGAATCATTAAGTTTTTGAACGTGAGTTACGCCTA
TTGCCCTTTTTTGG-GTTGGCATATTTGGTTGGGCGTTATTAAATGAGCAAATATATTTTATTGATGGTCTCCCTTATT
>EU598798.1_B_reflexa
TGTTTTGATTTTTTGTATAAATTGTGACTGTATTT-ACGTTTGATACATTACCTTGGAAGGTCGTCTTTTAATGTTTTTT
GTCAACACATATATACGATATTTGTTTGATAT----GGTATGAATTACCAAGCAGTTTGTGTACT--TTTCAATACTCGA
TAT------TTTGTTATTCGGGTATTATTTTATCTAAAAACAACTCCCGACAATGGATATCTAGGCCCCTTGATCGATGA
AGAACGCTGTGAAATGTGATACCTATTGTGAATTGCAGAACCTCGTGAATCATTAAGTTTTTGAACGTGAGTTATACCCG
ATTCCCTTTATGGGTTTGGGTATATTTGGTTGGGTGTTATTAGAAGGATATACGATTTTTATTATTGTTCTCCCTCATT
>KT763380.1_B_reflexa
TGTTTTGATTTTTTGTATAAATTGTGACTGTATTT-ATGTTTTACACATTGCCATAAAAGGTTAGCTTTTTATCGTTTCT
GTTAAGACATATTTACGATATTTGTTTGATA-----TGGTATGGATACCAAGCAGTTCTTGTACT--TTTCAATACTCAA
TAT------TTTGTTATTTGGGTATTATTTTATCTAAAAACAACTCCCGACAATGGATATCTAGGCCCCCTGATCGATGA
AGAACGCTGTGAAATGTGATACTTATTGTGAATTGCAGAACCTCGTGAATCATTAAGTTTTTGAACGTGAGTTATACCTG
ATTCCCTTTATGGG-TTGGGTATATTTGGTTGGGTGTTATTAGAAGGAGTTATGATTTTTATTGTTGTTCTCCCTCATT
>OM418779.1_B_latisepala
CATTTTGTT--TTTGTATAAATTGTGTCTGTATTT-ATATTTTATACAAATTTTGAAA-GAATAGTTTTTTTCATTTTGT
GTCAAAATATATATATGGTTTGTCTTTTGTAT----TGGAAGGAATACCAAGTAATGTATGGCAT--TTTTAATACTCAA
TAA------TTTGTCGATTGGGTGTTATTGTGTAGAAACACAACTCTTGACAATGGATATCTAGGCCCCTGGATCGATGA
AGAACGCTGTGAAATGTGATACTTATTGTGAATTGCAGAATCTCGTGAATCATTAAGTTTTTGAACGTGAGTTATACCTA
ATTCCTTTCTTGGT-TTTGGTATATTTGGTTGGGTGTTATTATATGGAATTAAAATTTTAATAAATGTCCTCCCTCATT
>OP120928.1_B_latisepala
CATTTAGTT--TTTGTATAAATTGTATCTGTATTT-ATA-TTTACACAATTTCTTGAA-AAAATACTTTTTTCATTTTGT
GTCAAAATATACATATAGTTTAGCTTTTGTA---TTTGGAAGGAATATCAAGATATGTATGTTAT--TTTTAATACTCAA
TA------------TAGTTGGGTGTTATAGTATTGAAACATAACTCTTGACAATGGATATCTAGGCCCCTGGATCGATGA
AGAACGCTGTGAAATGTGATACTTATTGTGAATTGCAGAATCTCGTGAATCATTAAGTTTTTGAACGTGAGTTATACCTA
ATTCCTTTTTTGGA-TTTGGTATATTTGGTTGGGTGTTATTATGTGGAATAAAAAATTTAATAAATGTCCTCCCCCATT
>JN392900.1_B_kawakamii
GACTTGAATGTTTAGTATTTTGATTTTCAGAACTCAAATTTGTTCCTGTATCTTTCGAAGTATCACATTGAATGGTATTT
GTATGAATTATATTGGCGTTAATGTTATATA-GGCGTGTATTAAACGTCAAGTTTTTTTCAGT---TCTTGATTGGTTGG
TAAGAT-GATGTGTTATTTA-------TTCAGTCATAAAATGACTCTCGATAATGGATATCTTGGCCTTTAGATCGATGA
AGAATGCTGTGAAATGTGATACTTATTGTGAATTGCAGAATTTCGTGAATCATTGAGTTTTTGAACGTGAGTTTTGCTTT
TTGCCCTTTATTGGGTTGGGCATGTTCGGTTGGGCGTTTTTAAATATATCTATCGTTTGGATTTATGTCCTCCCATATT
>OM103579.1_B_kawakamii
GACTTGAATGTTTAGTATTTTGATTTTCAGAACTCAAATTTGTTCTTATATCTTTCGAAGTATCACTTTGAATTATATTT
GTATGAATTATATTGGCGTTAATGTTTTATA-GGCGTGTATTAAACGTCAAGCTTGTTTCATT---TCTTGATTGGTTGG
TAAGAT-GATGTGTTATTTA-------TTCAGTCATAAAATGACTCTCGACAATGGATATCTTGGCCTTTAGATCGATGA
AGAATGCTGTGAAATGTGATACTTATTGTGAATTGCAGAATTTCGTGAATCATTAAGTTTTTGAACGTGAGTTTTGCTTT
TTGCCCTTTATTGGGTTGGGCATGTTTGGTTGGGCGTTTTT-AATGCATCTATCGTTTGGATTTATGTCCTCCCATATT
>OM103580.1_B_kawakamii
GACTTGAACGTTTAGTATTTTGATTTTCAGAACTCAAATTTRTTCTTATATCTTTCGAAGTATCACTTTGAATTATATTT
GTATGAATTATATTGGCGTTAATGTTTTATA-GGCGTGTATTAAACGTCAAGCTTGTTTCATT---TCTTGATTGGTTGG
TAAGAT-GATGTGTTATTTA-------TTCAGTCATAAAATGACTCTCGACAATGGATATCTTGGCCTTTAGATCGATGA
AGAATGCTGTGAAATGTGATACTTATTGTGAATTGCAGAATTTCGTGAATCATTAAGTTTTTGAACGTGAGTTTTGCTTT
TTGCCCTTTATTGGGTTGGGCATGTTTGGTTGGGCGTTTTTAAATGCATCTATCGTTTGGATTTATGTCCTCCCATATT
>OM103581.1_B_kawakamii
GACTTGAATGCTTAGTATTTTGATTTTTATAACTTAAATTTGTTCGTATATCTTTTGAAGTATCACTTTGAATGGTATTC
GTTCGAATTGTGTATTCGTCAATCTTTTGCA-GGCGTGTGTTAAGCGTCAAGTTTGTTTTAGTT--TCTCGATTGGTTGG
TAAAGAATACGTGTTATTTA-------TTTTGTCACAAAATGACTCTCGACAATGGATATCTTGGCCTTTAGATCGATGA
AGAATGCTGTGAAATGTGATACTTACTGTGAATTGCAGAATTTCGTGAATCATTAAGTTTTTGAACGTGAGTTTTGCTTT
TTGCCCTTTATTGGGCTGGGCATGTTTGGTTGGGCGTTTTTAAATGCATCCATCGTTTGGATTTATGTCCTCCCATATT
>OM103573.1_B_henryi
AACTTGAATGCTTAGTTTTTCATTTTGC--------GAGTTATTCATATTTGTATCCACGTATTACTTTTGAGTGTTTCT
TTGTGAATGA----TTAGTTAATTTTTTTTCGGGCGTGTTTTGGACGTCAAGTTAAATATTTT---TTTGGTATAGATAA
TAACACTAATTAATTTTTAGAGTGTTGTTTTATCATGAAATGACTCTCAACAATGAATATCTTGGTCTTTAGATCGATGA
AGAACACTGTGAATTGTGATACTTAATGTGAATTGCAGAATTTCGTGAATCATTAATTTTTTGAACGTGAGTTATGCTTT
TTCTTCATTATGGGGTAGGGCATATTTGGTTGGGTGTTTTTTATATGATT----------ATTTATGACCTCCCTTATT
>OM103574.1_B_henryi
GACTTGAATGCTTAGTTTTTCATTTTGT--------GAGTTATTCATATTTGTATCCATGTATTACTTTTGAGTGTTTCT
TTGTGAATGA----TTAGTTAAT-TTTTTTCGGGCGTGTTTTGGACGTCAAGTTAAATATTAG---TTTGTTATAGATAA
TAACACTAATTAATTTTTAAAGTGTTGTTTTATCATGAAATGACTCTCAACAATGAATATCTTGGTCTTTAGATCGATGA
AGAACACTGTGAATTGTGATACTTATTGTGAATTGCAGAATTTCGTGAATCATTAATTTTTTGAACGTGAGTTATGCCTT
TTCTTCATTATGGGGTAGGGCATATTTGGTTGGGTGTTTTTTATATGATT----------ATTTATGACCTCCCTTATT
>OM103575.1_B_henryi
GACTTGAATGCTTAGTTTTTCATTTTGT--------GAGTTATTCATATTTGTATCCATGTATTACTTTTGAGTGTTTCT
TTGTGAATGA----TTAGTTAAT-TTTTTTCGGGCGTGTTTTGGACGTCAAGTTAAATATTAG---TTTGTTATAGATAA
TAACACTAATTAATTTTTAAAGTGTTGTTTTATCATGAAATGACTCTCAACAATGAATATCTTGGTCTTTAGATCGATGA
AGAACACTGTGAATTGTGATACTTATTGTGAATTGCAGAATTTCGTGAATCATTAATTTTTTGAACGTGAGTTATGCCTT
TTCTTCATTATGGGGTAGGGCATATTTGGTTGGGTGTTTTTTATATGATT----------ATTTATGACCTCCCTTATT
>OM103576.1_B_henryi
GACTTGAATGCTTAGTTTTTCATTTTGT--------GAGTTATTCATATTTGTATCCATGTATTACTTTTGAGTGTTTCT
TTGTGAATGA----TTAGTTAAT-TTTTTTCGGGCGTGTTTTGGACGTCAAGTTAAATATTAG---TTTGTTATAGATAA
TAACACTAATTAATTTTTAAAGTGTTGTTTTATCATGAAATGACTCTCAACAATGAATATCTTGGTCTTTAGATCGATGA
AGAACACTGTGAATTGTGATACTTATTGTGAATTGCAGAATTTCGTGAATCATTAATTTTTTGAACGTGAGTTATGCCTT
TTCTTCATTATGGGGTAGGGCATATTTGGTTGGGTGTTTTTTATATGATT----------ATTTATGACCTCCCTTATT
>OM103577.1_B_henryi
GACTTGAATGCTTAGTTTTTCATTTTGT--------GAGTTATTCATATTTGTATCCATGTATTACTTTTGAGTGTTTCT
TTGTGAATGA----TTAGTTAAT-TTTTTTCGGGCGTGTTTTGGACGTCAAGTTAAATATTAG---TTTGTTATAGATAA
TAACACTAATTAATTTTTAAAGTGTTGTTTTATCATGAAATGACTCTCAACAATGAATATCTTGGTCTTTAGATCGATGA
AGAACACTGTGAATTGTGATACTTATTGTGAATTGCAGAATTTCGTGAATCATTAATTTTTTGAACGTGAGTTATGCCTT
TTCTTCATTATGGGGTAGGGCATATTTGGTTGGGTGTTTTTTATATGATT----------ATTTATGACCTCCCTTATT
>JN392901.1_B_tobiracola
GATTTGACTTTTAGATGTTTAGAATTTGATTATATT--ATTGAGTGTATTCACATATGT-----ATTCTGGTGATTATTA
TTTGAAGTACAATT------------------GGCGTTCGTCGGGCGTCAAGTAAATAATAT------TTTTTTTGGTAT
TGATGCTTATTTATATTTTGAGTATTTTTTTATTATAAAATGACTCTTGACAATGGATATCTTGGTCCTTAATTCGATGA
AGAACATTGTGAAATGTGATACTTATTGTGAATTGCCGAATCTCGTGAATCATTAAGTTTTTGAACGTAAGTTATGCTTT
TTTCCTTTTAATGGGTATGGCATATTTGGTTGGGTGTCTTTCAAAAGATTTAAATTTTGTATGTATGACTTCCCTTATT
>OM103578.1_B_tobiracola
GATTTGACTTTTAGATGTTTAGAATTTGATTATATT--ATTGAGTGTATTCACATATGT-----ATTCTGGTGATTATTA
TTTGAAGTACAATT------------------GGCGTTCGTCGGGCGTCAAGTAAATAATAT------TTTTTTTGGTAT
TGATGCTTATTTATATTTTGAGTATTTTTTTATTATAAAATGACTCTTGACAATGGATATCTTGGTCCTTAATTCGATGA
AGAACATTGTGAAATGTGATACTTATTGTGAATTGCCGAATCTCGTGAATCATTAAGTTTTTGAACGTAAGTTATGCTTT
TTTCCTTTTAATGGGTATGGCATATTTGGTTGGGTGTCTTTCAAAAGATTTAAATTTTGTATGTATGACTTCCCTTATT
>OM103582.1_B_harlandii
GACTTTAATATTTAGTATTTGATGTT-----------------------------------------------------A
TATGGAATGGTTGTGTAAATTATTACTTTATGGGTGTGAGTTTGACGCCAAGTTGATTTAAGTT----TGTATCACATAA
TTATGCTTATTTATGATGAGTGTGTTATTTTGTTATGAAATAACTCTCGACAATGGATATCTTGGTCCTTAGATCGATGA
AGAACGTTGCGAATTGTGATATTTTTTGTGAATTGCAGAATTTCGTGAATCATTAAGTTTTTGAACGTGAGTTACGCTTG
TT-CCTTTTATTGGGTATGGCATGTTTATTTGAGTGTTTTTTTATGAATTCATAATTTGGATTATTGATTTCCCTCATT
>OM103583.1_B_harlandii
GACTTTAATATTTAGTATTTGATGTT-----------------------------------------------------A
TATGGAATGGTTGTGTAAATTATTACTTTATGGGTGTGAGTTTGACGCCAAGTTGATTTAAGTT----TGTATCACATAA
TTATGCTTATTTATGATGAGTGTGTTATTTTGTTATGAAATTACTCTCGACAATGGATATCTTGGTCCTTAGATCGATGA
AGAACGTTGCGAATTGTGATATTTTTTGTGAATTGCAGAATTTCGTGAATCATTAAGTTTTTGAACGTGAGTTACGCTTG
TT-CCTTTTATTGGGTATGGCATGTTTATTTGAGTGTTTTTTTATGAATTCATAATTTGGATTATTGATCTCCCTCATT
>OM103585.1_B_harlandii
GACTTTAATATTTAG----TGATTTT-----------------------------------------------------A
TATGGAATGATTGTGTAAATTATTACTTTATGGGTGTGAATTTGACACCAAGTTGATTTTAGTTTTTTTGTATCACATAA
TTATGTTCACTTTTGATAAGTGTG---TTTTGTTATGAAATTACTCTCGACAATGGATATCTTGGTCCTTAGATCGATGA
AGAACGTTGCGAATTGTGATATTTTTTGTGAATTGCAGAATTTCGTGAATCATTAAGTTTTTGAACGTGAGTTACGCTTG
TT-CCTTTTATTAGGTATGGCATGTTTGTTTGAGTGTTTTTTATTGAACTCATATTTGGGATTATTGATCTCCCTCATT
>OM103567.1_B_flava
GA-TTGAATGTTTAGTAAAAAAATTTTCTATATTAT-----------------------TAAG-TTTTTTATTGAATTTT
ATGTAAATTTTAT-ATGGTTGGTATAAATCAATGTGTATTTTTAACATTAAACTATTTTTTGATT---ATGGCTATTAGA
AAAAAATTTCTTATAAATTCAGTGTTGTTTTTTTATGAAATGACTTTCAACAATGGATATCTTGGTCCTTATATCGATGA
AGAACGTTGTGAAATATGATATTTATTGTGAATTGCAGAGTTTCGTGAATCATTAAGTTGTTGAACGTGAGTTTTGCTCG
TATCTATTTATTGGGTGGGGCATATTTTGTTGGGTGTTTTTGAATGGTTTCTTATTTTTATTGTATGATCTCCCATATT
>OM103568.1_B_fargesii
GA-TTGAATGTTTAGAATAATTAATTTGTATATTAT-----------------------TAAGTTTTTTTATTGATATTT
ATGTGAATTTTAT-ATGGTTGGTATATATCAATGTGTATTTTTAACATTAAACAATTTTTTGATT---TTGACTATTAGA
AAATGTTTTCTTATTACTTGAGTGTTGTTTTTTTATGAAATGACTTTCAACAATGGATATCTTGGTCCTTATATCGATGA
AGAACGTTGTGAAATATGATATTTATTGTGAATTGCAGAGTTTCGTGAATCATTAAGTTGTTGAACGTGAGTTTTGCTCG
TATCTCTTTATTGAGTGGGGCATATTTTGTTGGGTGTTTTTGAATGGTTTTTTATTTTTATTATATGATCTCCCATATT
>OM103569.1_B_fargesii
GA-TTGAATGTTTAGAATAATTAATTTGTATATTAT-----------------------TAAGTTTTTTTATTGATATTT
ATGTGAATTTTAT-ATGGTTGGTATATATCAATGTGTATTTTTAACATTAAACAATTTTTTGATT---TTGACTATTAGA
AAATGTTTTCTTATTACTTGAGTGTTGTTTTTTTATGAAATGACTTTCAACAATGGATATCTTGGTCCTTATATCGATGA
AGAACGTTGTGAAATATGATATTTATTGTGAATTGCAGAGTTTCGTGAATCATTAAGTTGTTGAACGCGAGTTTTGCTCG
TATCTCTTTATTGAGTGGGGCATATTTTGTTGGGTGTTTTTGAATGGTTTTTTATTTTTATTATATGATCTCCCATATT
>OM103570.1_B_involucrata
GA-TTGAATGTTTAGAATAATTAATTTGTATATTAT-----------------------TAAGTTTTTTTATTGATATTT
ATGTGAATTTTAT-ATGGTTGGTATATATCAATGTGTATTTTTAACATTAAACAATTTTTTGATT---TTGACTATTAGA
AAATGTTTTCTTATTACTTGAGTGTTGTTTTTTTATGAAATGACTTTCAACAATGGATATCTTGGTCCTTATATCGATGA
AGAACGTTGTGAAATATGATATTTATTGTGAATTGCAGAGTTTCGTGAATCATTAAGTTGTTGAACGTGAGTTTTGCTCG
TATCTCTTTATTGAGTGGGGCATATTTTGTTGGGTGTTTTTGAATGGTTTTTTATTTTTATTATATGATCTCCCATATT
>OM103571.1_B_fargesii
GA-TTGAATGTTTAGTAAAAATAATTTGTATATTAT-----------------------TAAGTTTTTTTATTGAAATTT
ATGTGAATCTTAT-ATGGTTGGTATAAATCAATGTGTATTTTTTTCATTAAACTATTTTTTGATT---TTGGCTATTAGA
AAATGTTTTCTTATTATTTGAGTGTTGTTTTTTTATGAAATGACTTTCAACAATGGATATCTTGGTCCTTATATCGATGA
AGAACGTTGTGAAATATGATATTTATTGTGAATTGCAGAGTTTCGTGAATCATTAAGTTGTTGAACGTGTGTTTTGTTCG
TATCTCTTTATTGGGTGGGGCATATTTTGTTGGGTGTTTTTGAATGGTTTCTTATTTTTATTGTATGATCTCCCATATT
>OM103572.1_B_fargesii
GA-TTGAATGTTTAGTAAAAATAATTTGTATATTAT-----------------------TAAGTTTTTTTATTGAAATTT
ATGTGAATCTTAT-ATGGTTGGTATAAATCAATGTGTATTTTTTTCATTAAACTATTTTTTGATT---TTGGCTATTAGA
AAATGTTTTCTTATTATTTGAGTGTTGTTTTTTTATGAAATGACTTTCAACAATGGATATCTTGGTCCTTATATCGATGA
AGAACGTTGTGAAATATGATATTTATTGTGAATTGCAGAGTTTCGTGAATCATTAAGTTGTTGAACGTGTGTTTTGTTCG
TATCTCTTTATTGGGTGGGGCATATTTTGTTGGGTGTTTTTGAATGGTTTCTTATTTTTATTGTATGATCTCCCATATT
>PQ640032_B_xinfeniae
GAG--AAATGTTTAGTAATTCTTTTTTA--------TCATTATTTAGATTTTTATCATTTTATTGTTTTAATGGATATTT
ACTACAATTTTT--TTCGCTAATATAATTTTG---GTGTTTGCGATGTCAATTTAATATTAGATA---TCTACTTTAGAA
AATCGTTAATTTGTTTTTTCAATTTTATTTTCTGATGAAATAACTTTCGACAATGGATATCTTGGTCTTTTTATCGATGA
AGAACGCTGTGAAATGTGATACTTATTGTGAATTGCAGAATTTCGTGAATCATTAAGTTTTTGAACGTGAGTTGTGCTTA
TTGCTCTTTATTGAGTTGAGTATATTTGGTTGGGTGTTTTGAATTTGATTTTTATTTTTATTATATGATCTCCCTTATT
>PQ640033_B_xinfeniae
GAG--AAATGTTTAGTAATTCTTTTTTA--------TCATTATTTAGATTTTTATCATTTTATTGTTTTAATGGATATTT
ACTACAATTTTT--TTCGCTAATATAATTTTG---GTGTTTGCGATGTCAATTTAATATTAGATA---TCTACTTTAGAA
AATCGTTAATTTGTTTTTTCAATTTTATTTTCTGATGAAATAACTTTCGACAATGGATATCTTGGTCTTTTTATCGATGA
AGAACGCTGTGAAATGTGATACTTATTGTGAATTGCAGAATTTCGTGAATCATTAAGTTTTTGAACGTGAGTTGTGCTTA
TTGCTCTTTATTGAGTTGAGTATATTTGGTTGGGTGTTTTGAATTTGATTTTTATTTTTATTATATGATCTCCCTTATT
>KT709672.1_L_hypogaea
TGAGTGCACCTTTTGCGTTCAATAGATAGATAGATACTCACGTGCGTGCCGCCCCTTCCCCGTTGCGTCGAATCGTTGTC
GTGGGATTTGCTGTATGACTCATTTTTTGAAAGGCGTTGTTT--ACGCCAAGGTTAGTTTCCT---CGTGGACTGCCACA
AAAAAGCTCATTCTTTTTTGGGCACCATGAAATGGAAGCATGACTCTCAACGATGGATATCTTGGCCCCCACCTCGATGA
AGAACGCTGTGAAATGCGATACTTGATGTGAATTGTAGAATCTCGTGAAACATTGAGTTTTTGAACGCAAGTTGCGCCCG
ACACCATTCG--GAGTAGGGCACGCCTGCTTGGGTGTTTCTAATGCATTCAACCGTTTGATTGATTGGCCTCCCCTGTT
