# Supplementary material for: ﻿Balanophora xinfeniae (Balanophoraceae), a new species from Xizang, China
Source: PhytoKeys. 2025 Nov 19;266:241–52. doi: 10.3897/phytokeys.266.147400 (PMC12658430; doi:10.3897/phytokeys.266.147400)
Supplement: Supplementary material 2 — Multiple-sequence alignment in NEX format [file phytokeys-266-241_article-147400__-s002.nex]

#NEXUS
BEGIN DATA;
dimensions ntax=54 nchar=399;
format missing=?
datatype=DNA gap= - interleave;

matrix
PQ640032_B_xinfeniae       GAG--AAATGTTTAGTAATTCTTTTTTA--------TCATTATTTAGATTTTTATCATTT
PQ640033_B_xinfeniae       GAG--AAATGTTTAGTAATTCTTTTTTA--------TCATTATTTAGATTTTTATCATTT
EU598798_1_B_reflexa       TGTTTTGATTTTTTGTATAAATTGTGACTGTATTT-ACGTTTGATACATTACCTTGGAAG
JN392880_1_B_indica        GACTTGAATTTTTAGTATTAAACATTGCCTAATGT---TTTGTACAAATTCTTGAAAATA
JN392881_1_B_fungosa       TACTTGAATTTTTAGTGTTTAATATTGCCTAATTTATTTTTTAATATAATGCTTCGAATG
JN392882_1_B_japonica      GACCCGAATTTTTAGTGTTCGATGTTGGCCAATATGTATTTTTACATTTACCTTTAAGTA
JN392888_1_B_laxiflora     GACTTGAATTTTTAGTGTCTGATGTCGGCCAATTG---TTTTTACATTTATCTTTAAATA
JN392889_1_B_laxiflora     GACTTGAATTTTTAGTGTCTGATGTCGGCCAATTG---TTTTTACATTTATCTTTAAATA
JN392890_1_B_laxiflora     GACTTGAATTTTTAGTGTCTGATGTCGGCCAATTG---TTTTTACATTTATCTTTAAATA
JN392891_1_B_laxiflora     GACTTGAATTTTTAGTGTCTGATGTCGGCCAATTG---TTTTTACATTTATCTTTAAATA
JN392892_1_B_laxiflora     GACTTGAATTTTTAGTGTCTGATGTCGGCCAATTG---TTTTTACATTTATCTTTAAATA
JN392893_1_B_laxiflora     GACTTGAATTTTTAGTGTCTGATGTCGGCCAATTG---TTTTTACATTTATCTTTAAATA
JN392894_1_B_yakushimensis GACCTGAATTTTTAGTGTTTGATGTTGGCCAATTTTTATTTTTACATTTACCTTTAAATA
JN392900_1_B_kawakamii     GACTTGAATGTTTAGTATTTTGATTTTCAGAACTCAAATTTGTTCCTGTATCTTTCGAAG
JN392901_1_B_tobiracola    GATTTGACTTTTAGATGTTTAGAATTTGATTATATT--ATTGAGTGTATTCACATATGT-
KT709672_1_L_hypogaea      TGAGTGCACCTTTTGCGTTCAATAGATAGATAGATACTCACGTGCGTGCCGCCCCTTCCC
KT763380_1_B_reflexa       TGTTTTGATTTTTTGTATAAATTGTGACTGTATTT-ATGTTTTACACATTGCCATAAAAG
MT482093_1_B_parajaponica  GACCTGAATTTTTAGTGTTTGATGTTGGCCAATCT---TTTTTGCATTCGCCTTTAAATA
MT498081_1_B_parajaponica  GACCTGAATTTTTAGTGTTTGATGTTGGCCAATCT---TTTTTGCATTCGCCTTTAAATA
MW414659_1_B_laxiflora     GACTAGAATTTTTAGTGTTTGATGTTGGCTAATTTT--TTTGTACATTTACCTTTATAAA
MW414660_1_B_yakushimensis GACCTGAATTTTTAGTGTTTGATGTTGGCCAATTTTTATTTTTACATTTACCTTTAAATA
MW414661_1_B_laxiflora     AACTTGAATTTTTAGTGTTTGATGTTGGCCAATTT---TTTTTACATTTACCTTTAAATA
MW414662_1_B_appressa      GACTTGAATTTTTAGTGTTCGATTTTGGCCAATTT---TTTCCACATTTACCTTTAAATA
MW414663_1_B_yakushimensis GACCTGAATTTTTAGTGTTTGATGTTGGCCAATTTTTATTTTTACATTTACCTTTAAATA
MW414664_1_B_japonica      GACCCGAATCTTTAGTGTTCGATGTTGGCCAATATGTATTTTTACATTTACCTTTAAGTA
MW414665_1_B_japonica      GACCCGAATTTTTAGTGTTCGATGTTGGCCAATATGTATTTTTACATTTACCTTTAAGTA
MW414666_1_B_parajaponica  GACCTGAATTTTTAGTGTTTGATGTTGGCCAATCT---TTTTTGCATTCGCCTTTAAATA
MW414667_1_B_parajaponica  GACCTGAATTTTTAGTGTTTGATGTTGGCCAATCT---TTTTTGCATTCGCCTTTAAATA
MW414668_1_B_yakushimensis GACCTGAATTTTTAGTGTTTGATGTTGGCCAATTTTTATTTTTACATTTACCTTTAAATA
MW414669_1_B_yakushimensis GACCTGAATTTTTAGTGTTTGATGTTGGCCAATTTTTATTTTTACATTTACCTTTAAATA
MW414670_1_B_appressa      GACTTGAATTTTTAGTGTTCGATTTTGGCCAATTT---TTTCCACATTTACCTTTAAATA
OM103567_1_B_flava         GA-TTGAATGTTTAGTAAAAAAATTTTCTATATTAT-----------------------T
OM103568_1_B_fargesii      GA-TTGAATGTTTAGAATAATTAATTTGTATATTAT-----------------------T
OM103569_1_B_fargesii      GA-TTGAATGTTTAGAATAATTAATTTGTATATTAT-----------------------T
OM103570_1_B_involucrata   GA-TTGAATGTTTAGAATAATTAATTTGTATATTAT-----------------------T
OM103571_1_B_fargesii      GA-TTGAATGTTTAGTAAAAATAATTTGTATATTAT-----------------------T
OM103572_1_B_fargesii      GA-TTGAATGTTTAGTAAAAATAATTTGTATATTAT-----------------------T
OM103573_1_B_henryi        AACTTGAATGCTTAGTTTTTCATTTTGC--------GAGTTATTCATATTTGTATCCACG
OM103574_1_B_henryi        GACTTGAATGCTTAGTTTTTCATTTTGT--------GAGTTATTCATATTTGTATCCATG
OM103575_1_B_henryi        GACTTGAATGCTTAGTTTTTCATTTTGT--------GAGTTATTCATATTTGTATCCATG
OM103576_1_B_henryi        GACTTGAATGCTTAGTTTTTCATTTTGT--------GAGTTATTCATATTTGTATCCATG
OM103577_1_B_henryi        GACTTGAATGCTTAGTTTTTCATTTTGT--------GAGTTATTCATATTTGTATCCATG
OM103578_1_B_tobiracola    GATTTGACTTTTAGATGTTTAGAATTTGATTATATT--ATTGAGTGTATTCACATATGT-
OM103579_1_B_kawakamii     GACTTGAATGTTTAGTATTTTGATTTTCAGAACTCAAATTTGTTCTTATATCTTTCGAAG
OM103580_1_B_kawakamii     GACTTGAACGTTTAGTATTTTGATTTTCAGAACTCAAATTTRTTCTTATATCTTTCGAAG
OM103581_1_B_kawakamii     GACTTGAATGCTTAGTATTTTGATTTTTATAACTTAAATTTGTTCGTATATCTTTTGAAG
OM103582_1_B_harlandii     GACTTTAATATTTAGTATTTGATGTT----------------------------------
OM103583_1_B_harlandii     GACTTTAATATTTAGTATTTGATGTT----------------------------------
OM103584_1_B_subcupularis  GACTAAAATTTTTAGAATTTAATATTTACCAAACATAATTTTCGTAATATCTTTTGAATG
OM103585_1_B_harlandii     GACTTTAATATTTAG----TGATTTT----------------------------------
OM418779_1_B_latisepala    CATTTTGTT--TTTGTATAAATTGTGTCTGTATTT-ATATTTTATACAAATTTTGAAA-G
OM418783_1_B_subcupularis  GACTAAAATTTTTAGAATTTAATATTTACCAAACATAATTTTCGTAATATCTTTTGAATG
OM418784_1_B_subcupularis  GACTAAAATTTTTAGAATTTAATATTTACCAAACATAATTTTCGTAATATCTTTTGAATG
OP120928_1_B_latisepala    CATTTAGTT--TTTGTATAAATTGTATCTGTATTT-ATA-TTTACACAATTTCTTGAA-A

PQ640032_B_xinfeniae       TATTGTTTTAATGGATATTTACTACAATTTTT--TTCGCTAATATAATTTTG---GTGTT
PQ640033_B_xinfeniae       TATTGTTTTAATGGATATTTACTACAATTTTT--TTCGCTAATATAATTTTG---GTGTT
EU598798_1_B_reflexa       GTCGTCTTTTAATGTTTTTTGTCAACACATATATACGATATTTGTTTGATAT----GGTA
JN392880_1_B_indica        TATTGTTTCAAGGGTTTTGTATTAAAATATGTTTTTGGCTGGTACTTTTTAAGACATGCG
JN392881_1_B_fungosa       TATTATTTCGAATGCTTTATTTTAAAATAGGTTTTTGGTTGGTACTATATATGATATTGA
JN392882_1_B_japonica      TTTGTTTTTAAAGGCTTGTGTTTGGAATAAGATTTTGGTCGGTGTTTCGTGTGGCATTAG
JN392888_1_B_laxiflora     TTCATTTTTAAAGGTTTGTGATTGAGATAAGTTTTTGGTTGGTGCTTTATATGGCATTAG
JN392889_1_B_laxiflora     TTCATTTTTAAAGGTTTGTGTTTGAAATAAGTTTTTGGTTGGTGCTTCATATGGCATTAG
JN392890_1_B_laxiflora     TTCATTTTTAAAGGTTTGTGTTTGAAATAAGTTTTTGGTTGGTGCTTCATATGGCATTAG
JN392891_1_B_laxiflora     TTCATTTTTAAAGGTTTGTGTTTGAAATAAGTTTTTGGTTGGTGCTTCATATGGCATTAG
JN392892_1_B_laxiflora     TTCATTTTTAAAGGTTTGTGTTTGAAATAAGTTTTTGGTTGGTGCTTCATATGGCATTAG
JN392893_1_B_laxiflora     TTCATTTTTAAAGGTTTGTGTTTGAAATAAGTTTTTGGTTGGTGCTTCATATGGCATTAG
JN392894_1_B_yakushimensis TTTGTTTTTACAGGTTTGTGTTTTGAATAAGTTTTTGGTTGGTGTTTTATACGGCGTTAG
JN392900_1_B_kawakamii     TATCACATTGAATGGTATTTGTATGAATTATATTGGCGTTAATGTTATATA-GGCGTGTA
JN392901_1_B_tobiracola    ----ATTCTGGTGATTATTATTTGAAGTACAATT------------------GGCGTTCG
KT709672_1_L_hypogaea      CGTTGCGTCGAATCGTTGTCGTGGGATTTGCTGTATGACTCATTTTTTGAAAGGCGTTGT
KT763380_1_B_reflexa       GTTAGCTTTTTATCGTTTCTGTTAAGACATATTTACGATATTTGTTTGATA-----TGGT
MT482093_1_B_parajaponica  TTTGTTTTTGAAGGTTTGTGTTTGGAAGAAGTTTTTGGTTGGTGTTTTATGTGGCATGAG
MT498081_1_B_parajaponica  TTTGTTTTTGAAGGTTTGTGTTTGGAAGAAGTTTTTGGTTGGTGTTTTATGTGGCATGAG
MW414659_1_B_laxiflora     TTTGTTTTTAAAGGTTGGCGTATGAAATAAATTTTTGGTTGGTGTTTCATACGGCATTAG
MW414660_1_B_yakushimensis TTTGTTTTTACAGGTTTGTGTTTTGAATAAGTTTTTGGTTGGTGTTTTATACGGCGTTAG
MW414661_1_B_laxiflora     TT--TTTTTAATGGTTTTTGTTTGAAATAAGTTTTTGGTTGGTATTTCATATGGCATTAG
MW414662_1_B_appressa      TTTGTTTTTTAAGGTTTGTGTTTGGAATAAGTTTTTGGTTTGCGTTTTATATGGCATTAA
MW414663_1_B_yakushimensis TTTGTTTTTACAGGTTTGTGTTTCGAATAAGTTTTTGGTTGGTGTTTTATACGGCGTTAG
MW414664_1_B_japonica      TTTGTTTTTAAAGGCTTGTGTTTGGAATAAGATTTTGGTCGGTGTTTCGTGTGGCATTAG
MW414665_1_B_japonica      TTTGTTTTTAAAGGCTTGTGTTTGGAATAAGATTTTGGTCGGTGTTTCGTGTGGCATTAG
MW414666_1_B_parajaponica  TTTGTTTTTGAAGGTTTGTGTTTGGAAGAAGTTTTTGGTTGGTGTTTTATGTGGCATGAG
MW414667_1_B_parajaponica  TTTGTTTTTGAAGGTTTGTGTTTGGAAGAAGTTTTTGGTTGGTGTTTTATGTGGCATGAG
MW414668_1_B_yakushimensis TTTGTTTTTACAGGTTTGTGTTTTGAATAAGTTTTTGGTTGGTGTTTTATACGGCGTTAG
MW414669_1_B_yakushimensis TTTGTTTTTACAGGTTTGTGTTTCGAATAAGTTTTTGGTTGGTGTTTTATACGGCGTTAG
MW414670_1_B_appressa      TTTGTTTTTTAAGGTTTGTGTTTGGAATAAGTTTTTGGTTTGCGTTTTATATGGCATTAA
OM103567_1_B_flava         AAG-TTTTTTATTGAATTTTATGTAAATTTTAT-ATGGTTGGTATAAATCAATGTGTATT
OM103568_1_B_fargesii      AAGTTTTTTTATTGATATTTATGTGAATTTTAT-ATGGTTGGTATATATCAATGTGTATT
OM103569_1_B_fargesii      AAGTTTTTTTATTGATATTTATGTGAATTTTAT-ATGGTTGGTATATATCAATGTGTATT
OM103570_1_B_involucrata   AAGTTTTTTTATTGATATTTATGTGAATTTTAT-ATGGTTGGTATATATCAATGTGTATT
OM103571_1_B_fargesii      AAGTTTTTTTATTGAAATTTATGTGAATCTTAT-ATGGTTGGTATAAATCAATGTGTATT
OM103572_1_B_fargesii      AAGTTTTTTTATTGAAATTTATGTGAATCTTAT-ATGGTTGGTATAAATCAATGTGTATT
OM103573_1_B_henryi        TATTACTTTTGAGTGTTTCTTTGTGAATGA----TTAGTTAATTTTTTTTCGGGCGTGTT
OM103574_1_B_henryi        TATTACTTTTGAGTGTTTCTTTGTGAATGA----TTAGTTAAT-TTTTTTCGGGCGTGTT
OM103575_1_B_henryi        TATTACTTTTGAGTGTTTCTTTGTGAATGA----TTAGTTAAT-TTTTTTCGGGCGTGTT
OM103576_1_B_henryi        TATTACTTTTGAGTGTTTCTTTGTGAATGA----TTAGTTAAT-TTTTTTCGGGCGTGTT
OM103577_1_B_henryi        TATTACTTTTGAGTGTTTCTTTGTGAATGA----TTAGTTAAT-TTTTTTCGGGCGTGTT
OM103578_1_B_tobiracola    ----ATTCTGGTGATTATTATTTGAAGTACAATT------------------GGCGTTCG
OM103579_1_B_kawakamii     TATCACTTTGAATTATATTTGTATGAATTATATTGGCGTTAATGTTTTATA-GGCGTGTA
OM103580_1_B_kawakamii     TATCACTTTGAATTATATTTGTATGAATTATATTGGCGTTAATGTTTTATA-GGCGTGTA
OM103581_1_B_kawakamii     TATCACTTTGAATGGTATTCGTTCGAATTGTGTATTCGTCAATCTTTTGCA-GGCGTGTG
OM103582_1_B_harlandii     -------------------ATATGGAATGGTTGTGTAAATTATTACTTTATGGGTGTGAG
OM103583_1_B_harlandii     -------------------ATATGGAATGGTTGTGTAAATTATTACTTTATGGGTGTGAG
OM103584_1_B_subcupularis  TATAATTTAGAAGGTGTTCTAAAAAAATATGTTTTTGGTTGGTACTATATATGACATTTG
OM103585_1_B_harlandii     -------------------ATATGGAATGATTGTGTAAATTATTACTTTATGGGTGTGAA
OM418779_1_B_latisepala    AATAGTTTTTTTCATTTTGTGTCAAAATATATATATGGTTTGTCTTTTGTAT----TGGA
OM418783_1_B_subcupularis  TATAATTTAGAAGGTGTTCTAAAAAAATATGTTTTTGGTTGGTACTATATATGACATTTG
OM418784_1_B_subcupularis  TATAATTTAGAAGGTGTTCTAAAAAAATATGTTTTTGGTTGGTACTATATATGACATTTG
OP120928_1_B_latisepala    AAATACTTTTTTCATTTTGTGTCAAAATATACATATAGTTTAGCTTTTGTA---TTTGGA

PQ640032_B_xinfeniae       TGCGATGTCAATTTAATATTAGATA---TCTACTTTAGAAAATCGTTAATTTGTTTTTTC
PQ640033_B_xinfeniae       TGCGATGTCAATTTAATATTAGATA---TCTACTTTAGAAAATCGTTAATTTGTTTTTTC
EU598798_1_B_reflexa       TGAATTACCAAGCAGTTTGTGTACT--TTTCAATACTCGATAT------TTTGTTATTCG
JN392880_1_B_indica        TGACATGTCAAGTTGAATCCAATTTTAATTTATTGCATGATAATGCTTTTATTTTGTCTA
JN392881_1_B_fungosa       CAAAATATCAAGTTTAATCTAATTTGTATTTATTACATAGTAATATTTGTATTTTATATA
JN392882_1_B_japonica      TAAAATGCCAAGTTATTTTTTGTATCGGTTTTTTACAAAATAATGCTTTTTTA---TAAA
JN392888_1_B_laxiflora     TAAAATGCCAAGTTATTTTTTGTATTTGTTTTTTATACATTAATGCTTTTTTAC--TAAA
JN392889_1_B_laxiflora     TAAAATGCCAAGTTATTTTTTGTATTTGTTTTTTATGCATTAATGCTTTTTTAC--TAAA
JN392890_1_B_laxiflora     TAAAATGCCAAGTTATTTTTTGTATTTGTTTTTTATGCATTAATGCTTTTTTAC--TAAA
JN392891_1_B_laxiflora     TAAAATGCCAAGTTATTTTTTGTATTTGTTTTTTATGCATTAATGCTTTTTTAC--TAAA
JN392892_1_B_laxiflora     TAAAATGCCAAGTTATTTTTTGTATTTGTTTTTTATGCATTAATGCTTTTTTAC--TAAA
JN392893_1_B_laxiflora     TAAAATGCCAAGTTATTTTTTGTATTTGTTTTTTATGCATTAATGCTTTTTTAC--TAAA
JN392894_1_B_yakushimensis TAGAATGCCAAGTAATTTTTCGTATCAGTTTTTTACAAAATAATGCTTTTTTAT--TAGA
JN392900_1_B_kawakamii     TTAAACGTCAAGTTTTTTTCAGT---TCTTGATTGGTTGGTAAGAT-GATGTGTTATTTA
JN392901_1_B_tobiracola    TCGGGCGTCAAGTAAATAATAT------TTTTTTTGGTATTGATGCTTATTTATATTTTG
KT709672_1_L_hypogaea      TT--ACGCCAAGGTTAGTTTCCT---CGTGGACTGCCACAAAAAAGCTCATTCTTTTTTG
KT763380_1_B_reflexa       ATGGATACCAAGCAGTTCTTGTACT--TTTCAATACTCAATAT------TTTGTTATTTG
MT482093_1_B_parajaponica  TAAAATGCCAAGTCGTTTTTTATGCCATTTTTTTACGAAATAATGCTTTTTTAT--TGAA
MT498081_1_B_parajaponica  TAAAATGCCAAGTCGTTTTTTATACCAGTTTTTTACGAAATAATGCTTTTTTAT--TAAA
MW414659_1_B_laxiflora     AAAAATGCCAAGTAATTTTTTGGATTCGTTTTTTACACAGTAATACTTTTTTAT--TAAA
MW414660_1_B_yakushimensis TAGAATGCCAAGTAATTTTTCGTATCAGTTTTTTACAAAATAATGCTTTTTTAT--TAGA
MW414661_1_B_laxiflora     TAAAATGCCAAGTAATTTTTTGTATCCATTTTTTACAAAGTAATGCTTTTTTAT--TAAA
MW414662_1_B_appressa      TAAAATGCCAAGTTATTTTTTATATAAGTTTTTTACAAAATAATGCTTTTTTAT--AAAA
MW414663_1_B_yakushimensis TAGAATGCCAAGTAATTTTTCGTATCAGTTTTTTACAAAATAATGCTTTTTTAT--TAGA
MW414664_1_B_japonica      TAAAATGCCAAGTTATTTTTTGTATCGGTTTTTTACAAAATAATGCTTTTTTA---TAAA
MW414665_1_B_japonica      TAAAATGCCAAGTTATTTTTTGTATCGGTTTTTTACAAAATAATGCTTTTTTA---TAAA
MW414666_1_B_parajaponica  TAAAATGCCAAGTCGTTTTTTATACCAGTTTTTTACGAAATAATGCTTTTTTAT--TAAA
MW414667_1_B_parajaponica  TAAAATGCCAAGTCGTTTTTTATGCCATTTTTTTACGAAATAATGCTTTTTTAT--TGAA
MW414668_1_B_yakushimensis TAGAATGCCAAGTAATTTTTCGTATCAGTTTTTTACAAAATAATGCTTTTTTAT--TAGA
MW414669_1_B_yakushimensis TAGAATGCCAAGTAATTTTTCGTATTAGTTTTTTACAAAATAATGCTTTTTTAT--TAGA
MW414670_1_B_appressa      TAAAATGCCAAGTTATTTTTTATATAAGTTTTTTACAAAATAATGCTTTTTTAT--AAAA
OM103567_1_B_flava         TTTAACATTAAACTATTTTTTGATT---ATGGCTATTAGAAAAAAATTTCTTATAAATTC
OM103568_1_B_fargesii      TTTAACATTAAACAATTTTTTGATT---TTGACTATTAGAAAATGTTTTCTTATTACTTG
OM103569_1_B_fargesii      TTTAACATTAAACAATTTTTTGATT---TTGACTATTAGAAAATGTTTTCTTATTACTTG
OM103570_1_B_involucrata   TTTAACATTAAACAATTTTTTGATT---TTGACTATTAGAAAATGTTTTCTTATTACTTG
OM103571_1_B_fargesii      TTTTTCATTAAACTATTTTTTGATT---TTGGCTATTAGAAAATGTTTTCTTATTATTTG
OM103572_1_B_fargesii      TTTTTCATTAAACTATTTTTTGATT---TTGGCTATTAGAAAATGTTTTCTTATTATTTG
OM103573_1_B_henryi        TTGGACGTCAAGTTAAATATTTT---TTTGGTATAGATAATAACACTAATTAATTTTTAG
OM103574_1_B_henryi        TTGGACGTCAAGTTAAATATTAG---TTTGTTATAGATAATAACACTAATTAATTTTTAA
OM103575_1_B_henryi        TTGGACGTCAAGTTAAATATTAG---TTTGTTATAGATAATAACACTAATTAATTTTTAA
OM103576_1_B_henryi        TTGGACGTCAAGTTAAATATTAG---TTTGTTATAGATAATAACACTAATTAATTTTTAA
OM103577_1_B_henryi        TTGGACGTCAAGTTAAATATTAG---TTTGTTATAGATAATAACACTAATTAATTTTTAA
OM103578_1_B_tobiracola    TCGGGCGTCAAGTAAATAATAT------TTTTTTTGGTATTGATGCTTATTTATATTTTG
OM103579_1_B_kawakamii     TTAAACGTCAAGCTTGTTTCATT---TCTTGATTGGTTGGTAAGAT-GATGTGTTATTTA
OM103580_1_B_kawakamii     TTAAACGTCAAGCTTGTTTCATT---TCTTGATTGGTTGGTAAGAT-GATGTGTTATTTA
OM103581_1_B_kawakamii     TTAAGCGTCAAGTTTGTTTTAGTT--TCTCGATTGGTTGGTAAAGAATACGTGTTATTTA
OM103582_1_B_harlandii     TTTGACGCCAAGTTGATTTAAGTT----TGTATCACATAATTATGCTTATTTATGATGAG
OM103583_1_B_harlandii     TTTGACGCCAAGTTGATTTAAGTT----TGTATCACATAATTATGCTTATTTATGATGAG
OM103584_1_B_subcupularis  TGAATTGTCAAGTTAAATTCAATTATTATTTATGACATAATAATGCTTATATGTTATATA
OM103585_1_B_harlandii     TTTGACACCAAGTTGATTTTAGTTTTTTTGTATCACATAATTATGTTCACTTTTGATAAG
OM418779_1_B_latisepala    AGGAATACCAAGTAATGTATGGCAT--TTTTAATACTCAATAA------TTTGTCGATTG
OM418783_1_B_subcupularis  TGAATTGTCAAGTTAAATTCAATTATTATTTATGACATAATAATGCTTATATGTTATATA
OM418784_1_B_subcupularis  TGAATTGTCAAGTTAAATTCAATTATTATTTATGACATAATAATGCTTATATGTTATATA
OP120928_1_B_latisepala    AGGAATATCAAGATATGTATGTTAT--TTTTAATACTCAATA------------TAGTTG

PQ640032_B_xinfeniae       AATTTTATTTTCTGATGAAATAACTTTCGACAATGGATATCTTGGTCTTTTTATCGATGA
PQ640033_B_xinfeniae       AATTTTATTTTCTGATGAAATAACTTTCGACAATGGATATCTTGGTCTTTTTATCGATGA
EU598798_1_B_reflexa       GGTATTATTTTATCTAAAAACAACTCCCGACAATGGATATCTAGGCCCCTTGATCGATGA
JN392880_1_B_indica        AGTGTTATTTTGTTTTCAAATGACTCTCGATAATGGATATCTTGGCCCTTTAATCGATGA
JN392881_1_B_fungosa       AGTATTATTTTGTTTTGAAATGACTCTCGATAATGGATATCTTGGCCCTTTAATCGATGA
JN392882_1_B_japonica      GGTGTTATTTAGCTTTAAAATGACTCTCGATAATGGATATCTTGGCCCTCTGATCGATGA
JN392888_1_B_laxiflora     AGTGTTATTTAGTTTTAAAATGACCCTTGATAATGGATATCTTGGCCCTCTGATCGATGA
JN392889_1_B_laxiflora     AGTGTTATTTAGTTTTAAAATGACCCTTGATAATGGATATCTTGGCCCTCTGATCGATGA
JN392890_1_B_laxiflora     AGTGTTATTTAGTTTTAAAATGACCCTTGATAATGGATATCTTGGCCCTCTGATCGATGA
JN392891_1_B_laxiflora     AGTGTTATTTAGTTTTAAAATGACCCTTGATAATGGATATCTTGGCCCTCTGATCGATGA
JN392892_1_B_laxiflora     AGTGTTATTTAGTTTTAAAATGACCCTTGATAATGGATATCTTGGCCCTCTGATCGATGA
JN392893_1_B_laxiflora     AGTGTTATTTAGTTTTAAAATGACCCTTGATAATGGATATCTTGGCCCTCTGATCGATGA
JN392894_1_B_yakushimensis AGTGTTATTTAGTTTTAAAATGACTCTCGATAATGGATATCTTGGCCCTCTGATCGATGA
JN392900_1_B_kawakamii     -------TTCAGTCATAAAATGACTCTCGATAATGGATATCTTGGCCTTTAGATCGATGA
JN392901_1_B_tobiracola    AGTATTTTTTTATTATAAAATGACTCTTGACAATGGATATCTTGGTCCTTAATTCGATGA
KT709672_1_L_hypogaea      GGCACCATGAAATGGAAGCATGACTCTCAACGATGGATATCTTGGCCCCCACCTCGATGA
KT763380_1_B_reflexa       GGTATTATTTTATCTAAAAACAACTCCCGACAATGGATATCTAGGCCCCCTGATCGATGA
MT482093_1_B_parajaponica  AGTGTTATTAAGTTTTAAAATGACTCTCGATAATGGATATCTTGGCCCTCTGATCGATGA
MT498081_1_B_parajaponica  AGTGTTATTAAGTTTTAAAATGACTCTCGATAATGGATATCTTGGCCCTCTGATCGATGA
MW414659_1_B_laxiflora     TGTGTTATTTAGTTTTAAAATGACCCTCGATAATGGATATCTTGGCCCTCTGATCGATGA
MW414660_1_B_yakushimensis AGTGTTATTTAGTTTTAAAATGACTCTCGATAATGGATATCTTGGCCCTCTGATCGATGA
MW414661_1_B_laxiflora     AGTGTTATTTAGTTTTAAAATGACTCTCGATAATGGATATCTTGGCCCTCTGATCGATGA
MW414662_1_B_appressa      AGTGTTATTTAGTTTTAAAATGACCCTCGATAATGGATATCTTGGCCCTCTGATCGATGA
MW414663_1_B_yakushimensis AGTGTTATTTAGTTTTAAAATGACTCTCGATAATGGATATCTTGGCCCTCTGATCGATGA
MW414664_1_B_japonica      GGTGTTATTTAGCTTTAAAATGACTCTCGATAATGGATATCTTGGCCCTCTGATCGATGA
MW414665_1_B_japonica      GGTGTTATTTAGCTTTAAAATGACTCTCGATAATGGATATCTTGGCCCTCTGATCGATGA
MW414666_1_B_parajaponica  AGTGTTATTAAGTTTTAAAATGACTCTCGATAATGGATATCTTGGCCCTCTGATCGATGA
MW414667_1_B_parajaponica  AGTGTTATTAAGTTTTAAAATGACTCTCGATAATGGATATCTTGGCCCTCTGATCGATGA
MW414668_1_B_yakushimensis AGTGTTATTTAGTTTTAAAATGACTCTCGATAATGGATATCTTGGCCCTCTGATCGATGA
MW414669_1_B_yakushimensis AGTGTTATTTAGTTTTAAAATGACTCTCGATAATGGATATCTTGGCCCTCTGATCGATGA
MW414670_1_B_appressa      AGTGTTATTTAGTTTTAAAATGACCCTCGATAATGGATATCTTGGCCCTCTGATCGATGA
OM103567_1_B_flava         AGTGTTGTTTTTTTATGAAATGACTTTCAACAATGGATATCTTGGTCCTTATATCGATGA
OM103568_1_B_fargesii      AGTGTTGTTTTTTTATGAAATGACTTTCAACAATGGATATCTTGGTCCTTATATCGATGA
OM103569_1_B_fargesii      AGTGTTGTTTTTTTATGAAATGACTTTCAACAATGGATATCTTGGTCCTTATATCGATGA
OM103570_1_B_involucrata   AGTGTTGTTTTTTTATGAAATGACTTTCAACAATGGATATCTTGGTCCTTATATCGATGA
OM103571_1_B_fargesii      AGTGTTGTTTTTTTATGAAATGACTTTCAACAATGGATATCTTGGTCCTTATATCGATGA
OM103572_1_B_fargesii      AGTGTTGTTTTTTTATGAAATGACTTTCAACAATGGATATCTTGGTCCTTATATCGATGA
OM103573_1_B_henryi        AGTGTTGTTTTATCATGAAATGACTCTCAACAATGAATATCTTGGTCTTTAGATCGATGA
OM103574_1_B_henryi        AGTGTTGTTTTATCATGAAATGACTCTCAACAATGAATATCTTGGTCTTTAGATCGATGA
OM103575_1_B_henryi        AGTGTTGTTTTATCATGAAATGACTCTCAACAATGAATATCTTGGTCTTTAGATCGATGA
OM103576_1_B_henryi        AGTGTTGTTTTATCATGAAATGACTCTCAACAATGAATATCTTGGTCTTTAGATCGATGA
OM103577_1_B_henryi        AGTGTTGTTTTATCATGAAATGACTCTCAACAATGAATATCTTGGTCTTTAGATCGATGA
OM103578_1_B_tobiracola    AGTATTTTTTTATTATAAAATGACTCTTGACAATGGATATCTTGGTCCTTAATTCGATGA
OM103579_1_B_kawakamii     -------TTCAGTCATAAAATGACTCTCGACAATGGATATCTTGGCCTTTAGATCGATGA
OM103580_1_B_kawakamii     -------TTCAGTCATAAAATGACTCTCGACAATGGATATCTTGGCCTTTAGATCGATGA
OM103581_1_B_kawakamii     -------TTTTGTCACAAAATGACTCTCGACAATGGATATCTTGGCCTTTAGATCGATGA
OM103582_1_B_harlandii     TGTGTTATTTTGTTATGAAATAACTCTCGACAATGGATATCTTGGTCCTTAGATCGATGA
OM103583_1_B_harlandii     TGTGTTATTTTGTTATGAAATTACTCTCGACAATGGATATCTTGGTCCTTAGATCGATGA
OM103584_1_B_subcupularis  TGTGTTATTATGTTTTTAAATGACTCTCGATAATGGATATCTTGGCCCTTTAATCGATGA
OM103585_1_B_harlandii     TGTG---TTTTGTTATGAAATTACTCTCGACAATGGATATCTTGGTCCTTAGATCGATGA
OM418779_1_B_latisepala    GGTGTTATTGTGTAGAAACACAACTCTTGACAATGGATATCTAGGCCCCTGGATCGATGA
OM418783_1_B_subcupularis  TGTGTTATTATGTTTTTAAATGACTCTCGATAATGGATATCTTGGCCCTTTAATCGATGA
OM418784_1_B_subcupularis  TGTGTTATTATGTTTTTAAATGACTCTCGATAATGGATATCTTGGCCCTTTAATCGATGA
OP120928_1_B_latisepala    GGTGTTATAGTATTGAAACATAACTCTTGACAATGGATATCTAGGCCCCTGGATCGATGA

PQ640032_B_xinfeniae       AGAACGCTGTGAAATGTGATACTTATTGTGAATTGCAGAATTTCGTGAATCATTAAGTTT
PQ640033_B_xinfeniae       AGAACGCTGTGAAATGTGATACTTATTGTGAATTGCAGAATTTCGTGAATCATTAAGTTT
EU598798_1_B_reflexa       AGAACGCTGTGAAATGTGATACCTATTGTGAATTGCAGAACCTCGTGAATCATTAAGTTT
JN392880_1_B_indica        AGAACGTTGTGAAATGCGATACTTATTGTGAATTGCAGAATCTCGTGAATCATTAAGTTT
JN392881_1_B_fungosa       AGAACACTGTGAAATGTGATAATTATTGTGAATTGCAGAATCTCGTGAATCATTAAGTTT
JN392882_1_B_japonica      AGAACGCTGTGAAATGCGATACGTATTGTGAATTGCAGAATCTTGTGAATCATTAAGTTT
JN392888_1_B_laxiflora     AGAACGCTGTGAAATGCGATACATATTGTGAATTGCAGAATTTTGTGAATCATTAAGTTT
JN392889_1_B_laxiflora     AGAACGCTGTGAAATGCGATACATATTGTGAATTGCAGAATTTTGTGAATCATTAAGTTT
JN392890_1_B_laxiflora     AGAACGCTGTGAAATGCGATACATATTGTGAATTGCAGAATTTTGTGAATCATTAAGTTT
JN392891_1_B_laxiflora     AGAACGCTGTGAAATGCGATACATATTGTGAATTGCAGAATTTTGTGAATCATTAAGTTT
JN392892_1_B_laxiflora     AGAACGCTGTGAAATGCGATACATATTGTGAATTGCAGAATTTTGTGAATCATTAAGTTT
JN392893_1_B_laxiflora     AGAACGCTGTGAAATGCGATACATATTGTGAATTGCAGAATTTTGTGAATCATTAAGTTT
JN392894_1_B_yakushimensis AGAACGCTGTGAAATGCGATACGTATTGTGAATTGCAGAATCTTGTGAATCATTAAGTTT
JN392900_1_B_kawakamii     AGAATGCTGTGAAATGTGATACTTATTGTGAATTGCAGAATTTCGTGAATCATTGAGTTT
JN392901_1_B_tobiracola    AGAACATTGTGAAATGTGATACTTATTGTGAATTGCCGAATCTCGTGAATCATTAAGTTT
KT709672_1_L_hypogaea      AGAACGCTGTGAAATGCGATACTTGATGTGAATTGTAGAATCTCGTGAAACATTGAGTTT
KT763380_1_B_reflexa       AGAACGCTGTGAAATGTGATACTTATTGTGAATTGCAGAACCTCGTGAATCATTAAGTTT
MT482093_1_B_parajaponica  AGAACGCTGTGAAATGCGATACGTATTGTGAATTGCAGAATCTTGTGAATCATTAAATTT
MT498081_1_B_parajaponica  AGAACGCTGTGAAATGCGATACGTATTGTGAATTGCAGAATCTTGTGAATCATTAAATTT
MW414659_1_B_laxiflora     AGAACGTTGTGAAATGCGATACATATTGTGAATTGCAGAATCTTGTGAATCATTAAGTTT
MW414660_1_B_yakushimensis AGAACGCTGTGAAATGCGATACGTATTGTGAATTGCAGAATCTTGTGAATCATTAAGTTT
MW414661_1_B_laxiflora     AGAACGCTGTGAAATGCGATACATATTGTGAATTGCAAAATCTTGTGAATCATTAAGTTT
MW414662_1_B_appressa      AGAACGCTGTGAAATGCGATACGTATTGTGAATTGCAGAATCTTGTGAATCATTAAGTTT
MW414663_1_B_yakushimensis AGAACGCTGTGAAATGCGATACGTATTGTGAATTGCAGAATCTTGTGAATCAATAAGTTT
MW414664_1_B_japonica      AGAACGCTGTGAAATGCGATACGTATTGTGAATTGCAGAATCTTGTGAATCATTAAGTTT
MW414665_1_B_japonica      AGAACGCTGTGAAATGCGATACGTATTGTGAATTGCAGAATCTTGTGAATCATTAAGTTT
MW414666_1_B_parajaponica  AGAACGCTGTGAAATGCGATACGTATTGTGAATTGCAGAATCTTGTGAATCATTAAATTT
MW414667_1_B_parajaponica  AGAACGCTGTGAAATGCGATACGTATTGTGAATTGCAGAATCTTGTGAATCATTAAATTT
MW414668_1_B_yakushimensis AGAACGCTGTGAAATGCGATACGTATTGTGAATTGCAGAATCTTGTGAATCATTAAGTTT
MW414669_1_B_yakushimensis AGAACGCTGTGAAATGCGATACGTATTGTGAATTGCAGAATCTTGTGAATCAATAAGTTT
MW414670_1_B_appressa      AGAACGCTGTGAAATGCGATACGTATTGTGAATTGCAGAATCTTGTGAATCATTAAGTTT
OM103567_1_B_flava         AGAACGTTGTGAAATATGATATTTATTGTGAATTGCAGAGTTTCGTGAATCATTAAGTTG
OM103568_1_B_fargesii      AGAACGTTGTGAAATATGATATTTATTGTGAATTGCAGAGTTTCGTGAATCATTAAGTTG
OM103569_1_B_fargesii      AGAACGTTGTGAAATATGATATTTATTGTGAATTGCAGAGTTTCGTGAATCATTAAGTTG
OM103570_1_B_involucrata   AGAACGTTGTGAAATATGATATTTATTGTGAATTGCAGAGTTTCGTGAATCATTAAGTTG
OM103571_1_B_fargesii      AGAACGTTGTGAAATATGATATTTATTGTGAATTGCAGAGTTTCGTGAATCATTAAGTTG
OM103572_1_B_fargesii      AGAACGTTGTGAAATATGATATTTATTGTGAATTGCAGAGTTTCGTGAATCATTAAGTTG
OM103573_1_B_henryi        AGAACACTGTGAATTGTGATACTTAATGTGAATTGCAGAATTTCGTGAATCATTAATTTT
OM103574_1_B_henryi        AGAACACTGTGAATTGTGATACTTATTGTGAATTGCAGAATTTCGTGAATCATTAATTTT
OM103575_1_B_henryi        AGAACACTGTGAATTGTGATACTTATTGTGAATTGCAGAATTTCGTGAATCATTAATTTT
OM103576_1_B_henryi        AGAACACTGTGAATTGTGATACTTATTGTGAATTGCAGAATTTCGTGAATCATTAATTTT
OM103577_1_B_henryi        AGAACACTGTGAATTGTGATACTTATTGTGAATTGCAGAATTTCGTGAATCATTAATTTT
OM103578_1_B_tobiracola    AGAACATTGTGAAATGTGATACTTATTGTGAATTGCCGAATCTCGTGAATCATTAAGTTT
OM103579_1_B_kawakamii     AGAATGCTGTGAAATGTGATACTTATTGTGAATTGCAGAATTTCGTGAATCATTAAGTTT
OM103580_1_B_kawakamii     AGAATGCTGTGAAATGTGATACTTATTGTGAATTGCAGAATTTCGTGAATCATTAAGTTT
OM103581_1_B_kawakamii     AGAATGCTGTGAAATGTGATACTTACTGTGAATTGCAGAATTTCGTGAATCATTAAGTTT
OM103582_1_B_harlandii     AGAACGTTGCGAATTGTGATATTTTTTGTGAATTGCAGAATTTCGTGAATCATTAAGTTT
OM103583_1_B_harlandii     AGAACGTTGCGAATTGTGATATTTTTTGTGAATTGCAGAATTTCGTGAATCATTAAGTTT
OM103584_1_B_subcupularis  AGAACGTTGTGAAATGCGATACTTATTGTGAATTGCAGAATCTCGTGAATCATTAAGTTT
OM103585_1_B_harlandii     AGAACGTTGCGAATTGTGATATTTTTTGTGAATTGCAGAATTTCGTGAATCATTAAGTTT
OM418779_1_B_latisepala    AGAACGCTGTGAAATGTGATACTTATTGTGAATTGCAGAATCTCGTGAATCATTAAGTTT
OM418783_1_B_subcupularis  AGAACGTTGTGAAATGCGATACTTATTGTGAATTGCAGAATCTCGTGAATCATTAAGTTT
OM418784_1_B_subcupularis  AGAACGTTGTGAAATGCGATACTTATTGTGAATTGCAGAATCTCGTGAATCATTAAGTTT
OP120928_1_B_latisepala    AGAACGCTGTGAAATGTGATACTTATTGTGAATTGCAGAATCTCGTGAATCATTAAGTTT

PQ640032_B_xinfeniae       TTGAACGTGAGTTGTGCTTATTGCTCTTTATTGAGTTGAGTATATTTGGTTGGGTGTTTT
PQ640033_B_xinfeniae       TTGAACGTGAGTTGTGCTTATTGCTCTTTATTGAGTTGAGTATATTTGGTTGGGTGTTTT
EU598798_1_B_reflexa       TTGAACGTGAGTTATACCCGATTCCCTTTATGGGTTTGGGTATATTTGGTTGGGTGTTAT
JN392880_1_B_indica        TTGAACGTGAGTTACGCTTATTTCTCTTTATGGG-TTAGGCATATTTGGTTGGGCGTTAA
JN392881_1_B_fungosa       TTGAACGTGAGTTGCGCCTATTGTCCTTTGTTGA-CGGGGCATGTTTGGTTGGGTGTCAT
JN392882_1_B_japonica      TTGAACGTGAGTTACGCCTATTGCCCTTTTTTGG-GTTGGCATATTTGGTTGGGCGTTAT
JN392888_1_B_laxiflora     TTGAACGTGAGTTACGCCTATTGCCCTTTTTTGG-GTTGGCATATTTGGTTGGGCGTTAT
JN392889_1_B_laxiflora     TTGAACGTGAGTTACGCCTATTGCCCTTTTTTGG-GTTGGCATATTTGGTTGGGCGTTAT
JN392890_1_B_laxiflora     TTGAACGTGAGTTACGCCTATTGCCCTTTTTTGG-GTTGGCATATTTGGTTGGGCGTTAT
JN392891_1_B_laxiflora     TTGAACGTGAGTTACGCCTATTGCCCTTTTTTGG-GTTGGCATATTTGGTTGGGCGTTAT
JN392892_1_B_laxiflora     TTGAACGTGAGTTACGCCTATTGCCCTTTTTTGG-GTTGGCATATTTGGTTGGGCGTTAT
JN392893_1_B_laxiflora     TTGAACGTGAGTTACGCCTATTGCCCTTTTTTGG-GTTGGCATATTTGGTTGGGCGTTAT
JN392894_1_B_yakushimensis TTGAACGTGAGTTATGCCTGTTGCCCTTTTTTGG-GTTGGCATATTTGGTTGGGCGTTAT
JN392900_1_B_kawakamii     TTGAACGTGAGTTTTGCTTTTTGCCCTTTATTGGGTTGGGCATGTTCGGTTGGGCGTTTT
JN392901_1_B_tobiracola    TTGAACGTAAGTTATGCTTTTTTCCTTTTAATGGGTATGGCATATTTGGTTGGGTGTCTT
KT709672_1_L_hypogaea      TTGAACGCAAGTTGCGCCCGACACCATTCG--GAGTAGGGCACGCCTGCTTGGGTGTTTC
KT763380_1_B_reflexa       TTGAACGTGAGTTATACCTGATTCCCTTTATGGG-TTGGGTATATTTGGTTGGGTGTTAT
MT482093_1_B_parajaponica  TTGAACGTGAGTTACGCCTATTGCCCTCTTTTGG-GTTGGCATATTTGGTTGGGCGTTAT
MT498081_1_B_parajaponica  TTGAACGTGAGTTACGCCTATTGCCCTCTTTTGG-GTTGGCATATTTGGTTGGGCGTTAT
MW414659_1_B_laxiflora     TTGAACGTGAGTTACGCCTATTGCCCTTTTTTGG-GTTGGCATATTTGGTTGGGCGTTAT
MW414660_1_B_yakushimensis TTGAACGTGAGTTATGCCTGTTGCCCTTTTTTGG-GTTGGCATATTTGGTTGGGCGTTAT
MW414661_1_B_laxiflora     TTGAACGTGAGTTACGCCTATTGCCTTTTTTTGG-GTTGGCATATTTGGTTGGGCGTTAT
MW414662_1_B_appressa      TTGAACGTGAGTTACGCCTATTGCCCTTTTTTGG-GTTGGCATATTTGGTTGGGCGTTAT
MW414663_1_B_yakushimensis TTGAACGTGAGTTACGCCTGTTGCCCTTTTTTGG-GTTGGCATATTTGGTTGGGCGTTAT
MW414664_1_B_japonica      TTGAACGTGAGTTACGCCTATTGCCCTTTTTTGG-GTTGGCATATTTGGTTGGGCGTTAT
MW414665_1_B_japonica      TTGAACGTGAGTTACGCCTATTGCCCTTTTTTGG-GTTGGCATATTTGGTTGGGCGTTAT
MW414666_1_B_parajaponica  TTGAACGTGAGTTACGCCTATTGCCCTCTTTTGG-GTTGGCATATTTGGTTGGGCGTTAT
MW414667_1_B_parajaponica  TTGAACGTGAGTTACGCCTATTGCCCTCTTTTGG-GTTGGCATATTTGGTTGGGCGTTAT
MW414668_1_B_yakushimensis TTGAACGTGAGTTATGCCTGTTGCCCTTTTTTGG-GTTGGCATATTTGGTTGGGCGTTAT
MW414669_1_B_yakushimensis TTGAACGTGAGTTACGCCTGTTGCCCTTTTTTGG-GTTGGCATATTTGGTTGGGCGTTAT
MW414670_1_B_appressa      TTGAACGTGAGTTACGCCTATTGCCCTTTTTTGG-GTTGGCATATTTGGTTGGGCGTTAT
OM103567_1_B_flava         TTGAACGTGAGTTTTGCTCGTATCTATTTATTGGGTGGGGCATATTTTGTTGGGTGTTTT
OM103568_1_B_fargesii      TTGAACGTGAGTTTTGCTCGTATCTCTTTATTGAGTGGGGCATATTTTGTTGGGTGTTTT
OM103569_1_B_fargesii      TTGAACGCGAGTTTTGCTCGTATCTCTTTATTGAGTGGGGCATATTTTGTTGGGTGTTTT
OM103570_1_B_involucrata   TTGAACGTGAGTTTTGCTCGTATCTCTTTATTGAGTGGGGCATATTTTGTTGGGTGTTTT
OM103571_1_B_fargesii      TTGAACGTGTGTTTTGTTCGTATCTCTTTATTGGGTGGGGCATATTTTGTTGGGTGTTTT
OM103572_1_B_fargesii      TTGAACGTGTGTTTTGTTCGTATCTCTTTATTGGGTGGGGCATATTTTGTTGGGTGTTTT
OM103573_1_B_henryi        TTGAACGTGAGTTATGCTTTTTCTTCATTATGGGGTAGGGCATATTTGGTTGGGTGTTTT
OM103574_1_B_henryi        TTGAACGTGAGTTATGCCTTTTCTTCATTATGGGGTAGGGCATATTTGGTTGGGTGTTTT
OM103575_1_B_henryi        TTGAACGTGAGTTATGCCTTTTCTTCATTATGGGGTAGGGCATATTTGGTTGGGTGTTTT
OM103576_1_B_henryi        TTGAACGTGAGTTATGCCTTTTCTTCATTATGGGGTAGGGCATATTTGGTTGGGTGTTTT
OM103577_1_B_henryi        TTGAACGTGAGTTATGCCTTTTCTTCATTATGGGGTAGGGCATATTTGGTTGGGTGTTTT
OM103578_1_B_tobiracola    TTGAACGTAAGTTATGCTTTTTTCCTTTTAATGGGTATGGCATATTTGGTTGGGTGTCTT
OM103579_1_B_kawakamii     TTGAACGTGAGTTTTGCTTTTTGCCCTTTATTGGGTTGGGCATGTTTGGTTGGGCGTTTT
OM103580_1_B_kawakamii     TTGAACGTGAGTTTTGCTTTTTGCCCTTTATTGGGTTGGGCATGTTTGGTTGGGCGTTTT
OM103581_1_B_kawakamii     TTGAACGTGAGTTTTGCTTTTTGCCCTTTATTGGGCTGGGCATGTTTGGTTGGGCGTTTT
OM103582_1_B_harlandii     TTGAACGTGAGTTACGCTTGTT-CCTTTTATTGGGTATGGCATGTTTATTTGAGTGTTTT
OM103583_1_B_harlandii     TTGAACGTGAGTTACGCTTGTT-CCTTTTATTGGGTATGGCATGTTTATTTGAGTGTTTT
OM103584_1_B_subcupularis  TTGAACGTGAGTTACGCCTATTGCCTTTTTTGGG-TTGGGCATGTTTGGTTGGGTGTCAA
OM103585_1_B_harlandii     TTGAACGTGAGTTACGCTTGTT-CCTTTTATTAGGTATGGCATGTTTGTTTGAGTGTTTT
OM418779_1_B_latisepala    TTGAACGTGAGTTATACCTAATTCCTTTCTTGGT-TTTGGTATATTTGGTTGGGTGTTAT
OM418783_1_B_subcupularis  TTGAACGTGAGTTACGCCTATTGCCTTTTTTGGG-TTGGGCATGTTTGGTTGGGTGTCAA
OM418784_1_B_subcupularis  TTGAACGTGAGTTACGCCTATTGCCTTTTTTGGG-TTGGGCATGTTTGGTTGGGTGTCAA
OP120928_1_B_latisepala    TTGAACGTGAGTTATACCTAATTCCTTTTTTGGA-TTTGGTATATTTGGTTGGGTGTTAT

PQ640032_B_xinfeniae       GAATTTGATTTTTATTTTTATTATATGATCTCCCTTATT
PQ640033_B_xinfeniae       GAATTTGATTTTTATTTTTATTATATGATCTCCCTTATT
EU598798_1_B_reflexa       TAGAAGGATATACGATTTTTATTATTGTTCTCCCTCATT
JN392880_1_B_indica        TGAATGAAATAAATTTTTTTA--AATGGGTTCCCTCATT
JN392881_1_B_fungosa       TAAATGAACTAATATATTTTATTAATGGTTTCCCCCATT
JN392882_1_B_japonica      TGAATGAGTAAATATATTGTTTTGATGGCCTCCCCCATT
JN392888_1_B_laxiflora     TGAATGAGTAAATATATTTTATTGATGGTCTCCCTTATT
JN392889_1_B_laxiflora     TGAATGAGTAAATATATTTTATTGATGGTCTCCCTTATT
JN392890_1_B_laxiflora     TGAATGAGTAAATATATTTTATTGATGGTCTCCCTTATT
JN392891_1_B_laxiflora     TGAATGAGTAAATATATTTTATTGATGGTCTCCCTTATT
JN392892_1_B_laxiflora     TGAATGAGTAAATATATTTTATTGATGGTCTCCCTTATT
JN392893_1_B_laxiflora     TGAATGAGTAAATATATTTTATTGATGGTCTCCCTTATT
JN392894_1_B_yakushimensis TGAATGAGTAAATATATTTTATTGATGGTCTCCCTCATT
JN392900_1_B_kawakamii     TAAATATATCTATCGTTTGGATTTATGTCCTCCCATATT
JN392901_1_B_tobiracola    TCAAAAGATTTAAATTTTGTATGTATGACTTCCCTTATT
KT709672_1_L_hypogaea      TAATGCATTCAACCGTTTGATTGATTGGCCTCCCCTGTT
KT763380_1_B_reflexa       TAGAAGGAGTTATGATTTTTATTGTTGTTCTCCCTCATT
MT482093_1_B_parajaponica  CGAATGAGTAAATATATTTTATTGATGGTCTCCCTCATT
MT498081_1_B_parajaponica  CGAATGAGTAAATATATTTTATTGATGGTCTCCCTCATT
MW414659_1_B_laxiflora     TAAATGAGCAAATATATTTTATTGATGGTCTCCCTTATT
MW414660_1_B_yakushimensis TGAATGAGTAAATATATTTTATTGATGGTCTCCCTCATT
MW414661_1_B_laxiflora     TGAATGAGTAAATATATTTTATTGATGGTCTCCCTTATT
MW414662_1_B_appressa      TGAATGGGTAAATATATTTTATTAATGGTCTCCCTTATT
MW414663_1_B_yakushimensis TGAATGAGTAAATATATTTTATTGCTGGTCTCCCTCATT
MW414664_1_B_japonica      TGAATGAGTAAATATATTGTTTTGATGGCCTCCCCCATT
MW414665_1_B_japonica      TGAATGAGTAAATATATTGTTTTGATGGCCTCCCCCATT
MW414666_1_B_parajaponica  CGAATGAGTAAATATATTTTATTGATGGTCTCCCTCATT
MW414667_1_B_parajaponica  CGAATGAGTAAATATATTTTATTGATGGTCTCCCTCATT
MW414668_1_B_yakushimensis TGAATGAGTAAATATATTTTATTGATGGTCTCCCTCATT
MW414669_1_B_yakushimensis TGAATGAGTAAATATATTTTATTGCTGGTCTCCCTCATT
MW414670_1_B_appressa      TGAATGGGTAAATATATTTTATTAATGGTCTCCCTTATT
OM103567_1_B_flava         TGAATGGTTTCTTATTTTTATTGTATGATCTCCCATATT
OM103568_1_B_fargesii      TGAATGGTTTTTTATTTTTATTATATGATCTCCCATATT
OM103569_1_B_fargesii      TGAATGGTTTTTTATTTTTATTATATGATCTCCCATATT
OM103570_1_B_involucrata   TGAATGGTTTTTTATTTTTATTATATGATCTCCCATATT
OM103571_1_B_fargesii      TGAATGGTTTCTTATTTTTATTGTATGATCTCCCATATT
OM103572_1_B_fargesii      TGAATGGTTTCTTATTTTTATTGTATGATCTCCCATATT
OM103573_1_B_henryi        TTATATGATT----------ATTTATGACCTCCCTTATT
OM103574_1_B_henryi        TTATATGATT----------ATTTATGACCTCCCTTATT
OM103575_1_B_henryi        TTATATGATT----------ATTTATGACCTCCCTTATT
OM103576_1_B_henryi        TTATATGATT----------ATTTATGACCTCCCTTATT
OM103577_1_B_henryi        TTATATGATT----------ATTTATGACCTCCCTTATT
OM103578_1_B_tobiracola    TCAAAAGATTTAAATTTTGTATGTATGACTTCCCTTATT
OM103579_1_B_kawakamii     T-AATGCATCTATCGTTTGGATTTATGTCCTCCCATATT
OM103580_1_B_kawakamii     TAAATGCATCTATCGTTTGGATTTATGTCCTCCCATATT
OM103581_1_B_kawakamii     TAAATGCATCCATCGTTTGGATTTATGTCCTCCCATATT
OM103582_1_B_harlandii     TTTATGAATTCATAATTTGGATTATTGATTTCCCTCATT
OM103583_1_B_harlandii     TTTATGAATTCATAATTTGGATTATTGATCTCCCTCATT
OM103584_1_B_subcupularis  TGAAGAAAATTATAAAATTATTTGATGGTCTCCCTCATT
OM103585_1_B_harlandii     TTATTGAACTCATATTTGGGATTATTGATCTCCCTCATT
OM418779_1_B_latisepala    TATATGGAATTAAAATTTTAATAAATGTCCTCCCTCATT
OM418783_1_B_subcupularis  TGAAGAAAATTATAAAATTATTTGATGGTCTCCCTCATT
OM418784_1_B_subcupularis  TGAAGAAAATTATAAAATTATTTGATGGTCTCCCTCATT
OP120928_1_B_latisepala    TATGTGGAATAAAAAATTTAATAAATGTCCTCCCCCATT
;
END;
begin mrbayes;
log start filename = log.txt;
outgroup KT709672_1_L_hypogaea;
lset nst=6 rates=invgamma Ngammacat=4;
prset statefreqpr = fixed(0.2685,0.1177,0.1700,0.4439) pinvar = fixed(0.1610) shapepr = fixed(1.4770) revmat = fixed(0.4286,3.1138,1.000,0.4286,3.1138,1.0000);
mcmcp ngen=20000000 printfreq=10000 samplefreq=1000 nchains=4 nruns=2 savebrlens=yes checkpoint=yes checkfreq=5000;
mcmc;
sumt conformat=Simple contype=Allcompat relburnin=yes burninfrac=0.25;
sump relburnin=yes burninfrac=0.25;
end;
